# Supplementary material for: Genome-Wide Association Study Dissects Resistance Loci against Bacterial Blight in a Diverse Rice Panel from the 3000 Rice Genomes Project
Source: Rice (N Y). 2021 Feb 27;14:22. doi: 10.1186/s12284-021-00462-3 (PMC7914325; doi:10.1186/s12284-021-00462-3)
Supplement: Supplementary file 1 — Additional file 1: Table S1. Primers used in this study [file 12284_2021_462_MOESM1_ESM.xlsx]

## Sheet: Sheet1
Table S1 Primers used in this study
Name	Forward Primers(5'->3')	Reverse Primers (5'->3')	Purpose
LOC_Os11g46250-ge	CCCACTGGGATCGAGGACTA	GTCTGCCACGTCAGCTTGCCG	Primers for amplification of genomic sequence of LOC_Os11g46250
LOC_Os11g46250-cp	CGGTACCCGGGGATCCCCCACTGGGATCGAGGACTA	GGCCAGTGCCAAGCTTGTCTGCCACGTCAGCTTGCCG	Primers for complementary construct
Hyg	GATGTTGGCGACCTCGTATT	GATGTAGGAGGGCGTGGATA	Primers for hygromycin
LOC_Os11g46250-test	ATTCTCGGTGACGGATTTAC	TGTAAAACGACGGCCAGT	Primers for testing the complementary construct
UBQ-qRT	GCTCCGTGGCGGTATCAT	CGGCAGTTGACAGCCCTAG	Primers for analysis of the interval control gene expressinon level
LOC_Os11g46250-qRT1	TACTACGTATTGTATTGCCT	TGTGGTATTTGATGCTGGAA	Primers for analysis of LOC_Os11g46250Hap1expression level
LOC_Os11g46250-qRT2	CACTACGTATTGTATTGCCTCCT	CGTGGTATTTGATGCTGGAG	Primers for analysis of LOC_Os11g46250Hap2 expression level
