# Supplementary material for: Genome-Wide Association Study Dissects Resistance Loci against Bacterial Blight in a Diverse Rice Panel from the 3000 Rice Genomes Project
Source: Rice (N Y). 2021 Feb 27;14:22. doi: 10.1186/s12284-021-00462-3 (PMC7914325; doi:10.1186/s12284-021-00462-3)
Supplement: Supplementary file 2 — Additional file 2: Table S2. Information about the diverse rice panel of 340 accessions used in this study. [file 12284_2021_462_MOESM2_ESM.xlsx]

## Sheet: Sheet1
Table S2 Information about the diverse rice panel of 340 accessions used in this study
3K_IDa	Genetic_Stock_varname	Origin	Region	Subgroupb	C4			C5			V			P9a
					Resistance levelc	LLd (cm)	SDe	Resistance level	LL (cm)	SD	Resistance level	LL (cm)	SD	Resistance level	LL (cm)	SD
B015	Kahamu	Romania	EUR	XI-1A	S	22.2222	1.32317	S	22.3625	1.68638	S	25.3333	1.58114	S	18.7471	1.19097
B061	Guangluai 4	China	EAS	XI-1A	MR	9.94444	0.966252	MS	10.2824	0.7	S	21.6111	2.3	MS	13.6187	1.2
B081	Heidu 4	China	EAS	XI-1A	S	20.7778	2.3	S	15.9722	1.3	S	32.5556	1.33333	S	17.5167	1.4
B094	Zinuo	China	EAS	XI-1A	S	17	1.77639	S	19.9	1.2	S	22	1.54919	S	20.7	1.8
B149	Haoxiang	China	EAS	XI-1A	S	24.8889	1.8	S	23.8	1.61047	S	34.7778	1.20185	S	25.9	1.54962
B157	88B	China	EAS	XI-1A	R	1	0	MS	12.0556	1.1	S	31.4444	1.424	MS	13	1.2
B197	Taizhongxianxuan 2	Taiwan	EAR	XI-1A	R	2.94444	0.100154	S	15.525	0.685464	S	30	2.3	R	3.16	0.1
B208	Lucaihao	China	EAS	XI-1A	MS	12.4444	1.25677	MS	13.05	1.2	S	35.8889	2.6	S	18.1187	1.7
B210	Nanxiongzaoyouzhan	China	EAS	XI-1A	MR	7.22222	0.812708	S	24.8313	1.12472	S	26.6667	1.65831	S	26.9588	2.4
B216	Hanmadao4	China	EAS	XI-1A	MS	13.6111	0.881042	S	20.4611	1.8	S	31.5556	1.13039	S	17.5	1.4
B221	Fanhaopi	China	EAS	XI-1A	MS	12.6111	1.2	S	20.9	0.483549	S	34.4444	1.50923	S	26.4	2.3
B261	Meihuanuo	China	EAS	XI-1A	S	19.4444	1.19153	S	18.4333	1.2	S	32.1111	1.2693	S	23.0467	1.86762
B264	Sanbaili	China	EAS	XI-1A	MS	14.7778	1.5	S	24.9308	1.46778	S	32.1111	1.69148	S	29.3933	1.87241
CX3	BR 24	Bangladesh	SAC	XI-1A	S	19.5	1.20646	MS	14.6556	1.2	S	32.7778	2.22361	S	22.175	1.8
CX10	Gang 46B	China	EAS	XI-1A	S	24	2.1	MS	14.1	0.469559	S	36.1111	1.90029	S	15.2	1.02788
CX101	Hei Mi Chan	China	EAS	XI-1A	S	27.8889	2.84071	S	18.9312	1.18307	S	34.8889	1.90029	S	18.7312	1.3
CX102	Tek Si Chut	Taiwan	EAR	XI-1A	MR	6.22222	0.540776	S	15.18	0.483118	S	32.7778	1.56347	S	16.94	0.804976
CX162	TN1	Taiwan	EAR	XI-1A	S	18.5556	2	S	22.575	0.353062	S	28.8889	2.5	S	23.6687	2.11952
CX270	TAICHUNGNATIVE1	Taiwan	EAR	XI-1A	MR	7.41667	0.520861	S	16.95	1.3	MS	14.3333	0.8	S	19.5118	1.3
IRIS_313-8454	LAI YIP ZIM::IRGC 4955-1	Taiwan	EAR	XI-1A	S	22.6667	2.9	S	26.4615	0.678284	S	33	1.22474	S	31.8889	2.7
IRIS_313-10171	YA NONG ZAO 4::IRGC 63908-1	China	EAS	XI-1A	S	18.6556	1.33511	S	20.1071	2.11986	S	22.0444	2.1	S	22.1	1.99515
IRIS_313-10503	HA GOO::IRGC 4577-1	China	EAS	XI-1A	MS	11.875	0.550673	S	24.6944	0.447058	S	43.8333	2.92689	S	28.9333	0.278887
IRIS_313-10968	IH PEN SHIM MING::IRGC 26067-1	Brazil	SAM	XI-1A	S	24	2.5	S	15.2273	0.343693	S	48.1667	1.7224	S	22.3889	2.3
IRIS_313-11038	AI NAN TSAO 39::IRGC 28461-2	China	EAS	XI-1A	S	17.2857	1.2	S	24	2.2	S	30.4444	2.2	S	24.75	1.41973
IRIS_313-11039	KWANG LU AI 4::IRGC 28480-2	China	EAS	XI-1A	MS	12.75	1.3	S	19.6429	1.2	S	24.2222	1.8	S	16.8889	1.56194
IRIS_313-11665	JIN HUA 258::IRGC 63670-1	China	EAS	XI-1A	S	22.25	0.970395	S	22.8846	0.550442	S	33	2.3	S	19.1556	1.3
IRIS_313-11667	LUO AI ZAO 3::IRGC 63730-1	China	EAS	XI-1A	S	19.5833	1.9	S	18.375	0.248747	S	35.3333	2.6	S	19.5	0.278513
IRIS_313-11668	RONG DAO 4::IRGC 63820-1	China	EAS	XI-1A	MS	14.625	1.42968	S	18.9357	1.7	S	31.4	2.5	S	29.3333	1.5
IRIS_313-11692	CHIAYI WU-K'O::IRGC 64974-1	Taiwan	EAR	XI-1A	S	20.6667	2.0539	S	15.5	0.590551	S	28.75	2.8	S	19.7778	1.25136
IRIS_313-11727	HONG YANG ZAO 3::IRGC 67177-1	China	EAS	XI-1A	S	27.9167	1.78393	MS	12.8	1.37757	S	34.5	2.9	R	3.8	0.1
IRIS_313-11732	QING ZAO 3::IRGC 67281-1	China	EAS	XI-1A	MS	10.9444	1.2	S	23.5714	2.2	S	25.5	2.4	R	4.66667	0.2
IRIS_313-11733	SHUANG BAI AI 2::IRGC 67309-1	China	EAS	XI-1A	S	15.0833	0.859048	S	21.125	2.14257	S	30.6667	2.9	MR	5.17667	0.2
IRIS_313-11734	SI CHAO 1::IRGC 67335-1	China	EAS	XI-1A	MR	8.83333	0.523521	S	17.1733	0.176973	S	25.3333	2.8	R	4.47647	0.3
IRIS_313-11745	AN FU ZHAN::IRGC 67878-1	China	EAS	XI-1A	MS	14.25	1.5	S	25	2.2	S	40.5	2.7	S	23.6667	1.7
IRIS_313-11746	E 2070::IRGC 67981-1	China	EAS	XI-1A	S	28.25	2.47367	S	32	2.2717	S	34.125	2.29077	S	32.125	0.770867
IRIS_313-11752	M 6034-1::IRGC 68193-1	China	EAS	XI-1A	S	18.0833	1.91316	S	26.1	2.10922	S	34.75	3.20156	S	23.5778	1.86661
IRIS_313-11753	XIANG CHANG ZAO::IRGC 68268-1	China	EAS	XI-1A	S	21.25	1.9	S	29.25	0.766893	S	47.5	3.20936	MS	11.5556	1.1
IRIS_313-11795	DA GU AI 7::IRGC 70075-1	China	EAS	XI-1A	S	24.75	1.34061	MS	14.8077	1.33978	S	41.5	2.3	S	21.4444	1.3
IRIS_313-11796	DU GEN CHUAN::IRGC 70083-1	China	EAS	XI-1A	S	31.6	2.97147	S	21.5357	2.59139	S	48.3333	2.73252	S	30.625	2.5
IRIS_313-11797	E ZI 32::IRGC 70127-1	China	EAS	XI-1A	S	19.1429	0.869835	S	26.8	2.05479	S	27.6667	2.7	S	24.5	2.5
IRIS_313-11799	E ZI 110::IRGC 70201-1	China	EAS	XI-1A	S	28.5	1.5741	S	21.125	2.51409	S	37.8333	2.92689	S	28.0333	0.653357
IRIS_313-11802	JIE CAO ZHAN::IRGC 70305-1	China	EAS	XI-1A	S	24.0833	2.6	S	28.6786	0.176777	S	43.6667	2.3	S	26.126	1.66996
IRIS_313-11804	QUN XUAN ZAO::IRGC 70371-1	China	EAS	XI-1A	S	27.375	2.20427	S	22.5667	1.6	S	36.3333	2.5	S	34.2143	2.3
IRIS_313-11805	XI HONG GU::IRGC 70416-1	China	EAS	XI-1A	S	21.3333	1.99629	S	19.9286	0.235112	S	29.75	2.7	S	33.5833	2.3
IRIS_313-11806	78 XUAN WU::IRGC 70475-1	China	EAS	XI-1A	MS	14.9167	1.23566	S	19.3231	0.209165	S	34.8333	2.2	S	19.6389	1.15302
IRIS_313-11878	BAI RI XIAN::IRGC 72588-1	China	EAS	XI-1A	S	17.8333	0.952579	S	22.2083	0.297909	S	40.5	2.6	MS	11.0611	1
IRIS_313-11882	MAN TIAN QING::IRGC 72776-1	China	EAS	XI-1A	S	27.75	2.20542	S	24.75	0.99366	S	37.8333	2.99444	S	22.3889	1.2
IRIS_313-12033	GAO JIAO HONG::IRGC 80920-1	China	EAS	XI-1A	S	28.7	2.46851	S	20.8571	0.421884	S	46.8333	3.60093	S	30.1944	2.31463
B214	Xuanenchangtanqingzhan	China	EAS	XI-1B	S	15.6667	0.57735	MS	12.7333	1.4	S	30	1.7	MS	11.6083	0.9
B217	Honggu	China	EAS	XI-1B	MR	8.44444	1.08155	MR	9.2	1.1	S	22.3333	1.9	S	15.5	0.745822
CX82	X 21	Viet Nam	SEA	XI-1B	R	1	0.1	MR	5.35625	0.3	S	20.2222	1.56347	MR	7.2625	0.8
CX92	UPR 191-66	India	SAC	XI-1B	R	1.27778	0.1	S	15.5	1.4	S	20.6667	1.9	MR	9.83529	0.4
CX97	Budda	India	SAC	XI-1B	MR	7.44444	0.561771	MR	6.04118	0.4	S	22.8889	1.90029	R	2.32941	0.2
CX125	CAOZHAO-2	China	EAS	XI-1B	R	0.5	0	MS	10.1588	0.37841	S	22.8889	1.53659	MR	9.76875	0.9
CX134	IRBB 7	Philippines	SER-IRRI	XI-1B	R	0.5	0	R	1.44286	0.1	R	1.5	0.2	S	15.7937	1.2
CX150	Chorofa	Philippines	SER-IRRI	XI-1B	R	1	0	MR	8.34706	0.7	S	16.7222	1.3	R	3.54118	0.2
CX152	Cisadane	Indonesia	SER	XI-1B	R	0.5	0	MR	9.68125	0.289516	S	19	1.41421	MR	9.50625	0.7
CX225	IR 77298-14-1-2	Philippines	SER-IRRI	XI-1B	R	1.83333	0.186339	MR	6	0.4	S	21.8889	1.8	R	3.24706	0.1
CX250	829	China	EAS	XI-1B	S	18.6111	1.9	R	4.73333	0.247487	MS	11.1111	1.2	MR	5.54667	0.4
CX276	IR 8192-200-3-3-1-1	Philippines	SER-IRRI	XI-1B	R	2.94444	0.3	R	3.38235	0.3	S	27.3333	2.6	R	2.71765	0.3
CX290	Duo 57	China	EAS	XI-1B	R	3	0.204124	S	17.5	1.2	S	27.6667	2.87518	R	3.3	0.2
CX305	ZH 5	China	EAS	XI-1B	R	3.5625	0.38253	MS	10.0813	0.2	S	25.1111	2.75882	MS	11.7929	0.8
CX357	PSBRC 80	Philippines	SER-IRRI	XI-1B	R	0.5	0	R	2.1	0.1	MR	8.11111	0.5	R	1.1	0.1
CX364	42686	unknownf	unknown	XI-1B	R	0.5	0.1	MR	7.33571	0.6	S	30	2.5	R	2.07647	0.2
IRIS_313-7808	WAS 173-B-B-6-2-2::C1	Senegal	WAF	XI-1B	R	0.5	0	S	16.9583	0.620484	S	32.4444	1.424	MR	8.97778	0.46398
IRIS_313-8930	MUKKALA BAZAL::IRGC 77279-1	Bangladesh	SAE	XI-1B	R	4.97778	0.5	S	16.5385	1.5418	S	22	2.2	MS	14.8889	1.2
IRIS_313-9066	AUS 177::IRGC 29009-1	Bangladesh	SAE	XI-1B	MR	7.61429	0.4	S	20.5	1.08628	S	26.0556	2.1	R	4.83333	0.3
IRIS_313-10333	B 6136-3-TB-0-1-5::IRGC 117312-1	Indonesia	SER	XI-1B	R	1.73333	0.160093	MS	13.6818	1.4	S	27.3444	2.8	MS	11.75	1.2
IRIS_313-10397	IRGA 318-11-6-9-2B::IRGC 117339-1	Colombia	SAM	XI-1B	R	4.83333	0.5	S	20	1.4	S	17.0778	1.3	MS	14.8556	1.48556
IRIS_313-11784	MBEIMBEIHUN::IRGC 69730-1	Sierra Leone	WAF	XI-1B	MR	6.5	0.545603	S	17.5417	0.241091	S	26.5	2.3	R	2.9	0.3
IRIS_313-11798	E ZI 100::IRGC 70192-1	China	EAS	XI-1B	R	1.41667	0.2	MS	14.8846	0.290474	S	36.25	0.957427	S	16.4444	1.64787
IRIS_313-11930	ITA 117::IRGC 75235-1	Nigeria	WAF	XI-1B	R	3.03333	0.3	S	21	1.4	S	21.1111	2.47207	R	3.5	0.3
B012	2037 (Rajahamsal)	India	SAC	XI-2	R	4.66667	0.5	S	25.3562	0.764626	S	30	1.9	MS	10.7267	0.251247
B052	J 34	Madagascar	IOC	XI-2	MS	12.3333	1.1	S	21.9375	1.20738	S	36.1111	0.781736	MS	14.9	0.8
CX98	Doddabyranella	India	SAC	XI-2	MR	6.11111	0.675863	MR	9.71765	0.6	S	30	2.3	R	3.8	0.3
CX99	Doddi	India	SAC	XI-2	MS	14.8333	1.5	S	16.4286	1.3	S	36.8889	1.69148	R	3.55556	0.3
CX155	Madhukar	India	SAC	XI-2	R	2	0.166667	R	4.49412	0.3	R	4.33333	0.5	R	3.25625	0.3
CX160	W 1263	India	SAC	XI-2	MR	8.3	0.572519	S	17.4437	1.3	S	32.1111	2.6	R	2.36471	0.2
IRIS_313-8305	URAIBOOL::IRGC 52785-1	India	SAC	XI-2	S	27.9375	2.4	S	44.5	0.904311	S	52	2.9	MS	11.9	1.2
IRIS_313-8595	MAKALIOKA STANDARD::IRGC 12768-1	Madagascar	IOC	XI-2	MS	12.3333	1.3	S	36.4444	1.77834	S	44.1111	3.3	S	22.8333	0.541474
IRIS_313-8703	DA 7::IRGC 5809-2	Bangladesh	SAE	XI-2	R	3.55556	0.242161	MS	12.9583	0.8	S	21.2222	1.3	MS	12.0556	0.9
IRIS_313-8925	KURULUTUDU::IRGC 36304-1	Sri Lanka	IOC	XI-2	S	26.9167	2.7	S	19.4667	0.938009	S	27.2111	2.90192	MS	14.0714	1.3
IRIS_313-8988	BANIKAT::IRGC 67720-1	India	SAC	XI-2	S	22.0556	2.3761	S	21.8438	2.1	S	22.0167	1.7	S	18.2	1.7
IRIS_313-9039	MUTTU SAMBA::IRGC 36333-1	Sri Lanka	IOC	XI-2	MR	6.83333	0.534027	S	26.8214	1.6	S	31.5	3.2	MS	10.5357	0.830202
IRIS_313-9067	BHOJON KOLPO::IRGC 31727-1	Bangladesh	SAE	XI-2	S	17.1667	1.8	MS	14.8438	1.1	S	18.95	1.4	S	26.9167	2.4
IRIS_313-9148	BADAL 1163::IRGC 32796-1	Bangladesh	SAE	XI-2	S	25.6429	2.1	MS	10.7857	0.378135	S	22.6556	1.9	S	15.2333	0.847791
IRIS_313-9262	JHODI BIRUN::IRGC 31812-1	Bangladesh	SAE	XI-2	R	2.42857	0.2	R	3.91875	0.311693	S	18.2889	1.8	R	2.97778	0.2
IRIS_313-10010	LALKA (LAL DHAN)::IRGC 64946-1	Fiji	OCE	XI-2	MS	13.8889	1.6	MS	13.9412	0.203784	S	29.4857	2.18969	MR	5.1	0.3
IRIS_313-10114	FACAGRO 64::IRGC 82059-1	Burundi	EAF	XI-2	MR	7.7	0.8	S	21.8889	1.1	S	25.5222	2.4	MR	6.5	0.3
IRIS_313-10576	BAANYALOJOPOIHUN::IRGC 7928-2	Sierra Leone	WAF	XI-2	MS	14.9167	0.600154	S	21.0357	1.4	S	37.5	3.2	R	4.01111	0.3
IRIS_313-10863	ARC 11322::IRGC 21315-2	India	SAC	XI-2	R	3.83333	0.4	S	30.6923	0.195256	S	39.9167	3.3229	MR	6.44444	0.3
IRIS_313-10986	HALDI JAON::IRGC 26638-2	Bangladesh	SAE	XI-2	MR	6.16667	0.7	S	16.6077	1.2	S	31.5	2.8	R	4.76778	0.2
IRIS_313-11205	KAZALSAIL::IRGC 37161-2	Bangladesh	SAE	XI-2	MR	7.125	0.5	MR	9.07143	0.4	S	38.3333	2.7	R	3.10556	0.1
IRIS_313-11224	PATNAI 31-679::IRGC 38149-2	Bangladesh	SAE	XI-2	S	18.3333	1.33333	S	34.0667	1.53869	S	32.4444	1.74005	MS	12.0333	1.4
IRIS_313-11229	STRAW 23-428::IRGC 38416-2	Bangladesh	SAE	XI-2	R	3.55556	0.4	S	20.6154	0.790569	S	27.2222	1.71594	R	3.88889	0.2
IRIS_313-11241	BR 116-3B-53::IRGC 39559-2	Bangladesh	SAE	XI-2	R	0.842857	0.1	R	2.52143	0.2	R	3.08333	0.2	R	2.66667	0.2
IRIS_313-11242	OR 117-8::IRGC 39680-2	India	SAC	XI-2	MR	7.5	0.513701	S	28.9231	2.3	S	30	1	MR	7.77778	0.3
IRIS_313-11267	ARC 14358::IRGC 41523-2	India	SAC	XI-2	MR	5.9	0.298142	MS	14.5	0.8	S	27.7333	2.8	R	4.88889	0.2
IRIS_313-11372	SUFALDHULA::IRGC 46698-2	India	SAC	XI-2	MR	7	0.8	S	15.7812	0.986084	S	30	1.4	MR	6.12222	0.4
IRIS_313-11416	KONAMANI::IRGC 49806-1	India	SAC	XI-2	S	26.1667	2.33492	S	19.875	1.8	S	31.3333	2.7	MR	7.55556	0.5
IRIS_313-11453	ZINYA KOLAMBA::IRGC 52402-1	India	SAC	XI-2	MS	10.5714	0.9	S	18.4667	1.6	S	41.1667	3.7	S	17.9	1.3
IRIS_313-11460	SELHI::IRGC 52760-1	India	SAC	XI-2	MS	11	1.1	S	19.1	0.295569	S	36.5	2.6	MR	5.55556	0.6
IRIS_313-11642	NCS 599::IRGC 62373-1	India	SAC	XI-2	S	18.5833	1.30986	S	28.9333	1.22117	S	28.1667	1.8	MR	7.02778	0.345507
IRIS_313-11644	NCS 745::IRGC 62466-1	India	SAC	XI-2	MS	10.6667	1.2	S	28.4667	0.174603	S	34.8333	2.5	R	3.33333	0.1
IRIS_313-11645	NCS 766::IRGC 62478-1	India	SAC	XI-2	S	25.3333	0.841075	S	30.8333	1.8385	S	46.5	2.4	S	31.1111	3
IRIS_313-11646	NCS 771 A::IRGC 62483-1	India	SAC	XI-2	MR	7.75	0.8	S	23.9231	0.311024	S	31	2.2	MR	5.21111	0.4
IRIS_313-11648	NCS 830::IRGC 62518-1	India	SAC	XI-2	MR	7.5	0.695718	S	24.7	0.270159	S	39.1667	2.5	MR	6.13333	0.3
IRIS_313-11671	DERAWA::IRGC 64106-1	Nepal	SAC	XI-2	S	37	0.942809	S	15.8125	0.641504	S	42.1667	2.5	MR	6.33333	0.2
IRIS_313-11723	DISSIGBE::IRGC 66916-1	Guinea	WAF	XI-2	S	28.75	2.44665	MS	14.35	0.511398	S	41.1667	2.9	MR	6.33333	0.2
IRIS_313-11738	PAUNDRI::IRGC 67527-1	India	SAC	XI-2	S	37.5	3.66035	S	22.4929	1.37976	S	42.3333	3.6	S	15.1188	1.21327
IRIS_313-11760	MENAHARA 505::IRGC 68709-1	Madagascar	IOC	XI-2	S	20.0833	1.40403	S	18.7333	1.3	S	40.8333	3.2	MR	8.13333	0.2
IRIS_313-11761	NS 199::IRGC 68864-1	Cote d'Ivoire	WAF	XI-2	S	26.5833	1.72696	S	29.2188	1.01451	S	40.5	2.5	MR	8.17	0.5
IRIS_313-11762	NS 1515::IRGC 68947-1	Madagascar	IOC	XI-2	MS	13.25	1.2	S	19.625	2.6819	S	35.8333	2.2	MS	10.4286	0.934746
IRIS_313-11787	TANDAKAY FINGO::IRGC 69793-1	Gambia	WAF	XI-2	MR	9.58333	1.1	S	18.5385	0.411636	S	38.5833	2.5	MR	9.11111	0.7
IRIS_313-11789	SABORAMANDALOAFO::IRGC 69875-1	Madagascar	IOC	XI-2	MS	13.8333	0.90472	S	18.4846	1.1	S	39.8333	3.6	MR	6.11111	0.4
IRIS_313-11791	VARY LAHY::IRGC 69908-1	Madagascar	IOC	XI-2	MR	8.7	0.8	S	25.6562	1.72508	S	35.5833	2.8	S	36.25	2.6
IRIS_313-11794	TSIPALA MENAHAR::IRGC 69979-1	Madagascar	IOC	XI-2	S	31	3.2	S	26.5	2.4	S	39.625	2.8	MR	9.61111	0.8
IRIS_313-11811	MOSHI::IRGC 70648-1	Kenya	EAF	XI-2	S	26	2.8	S	27.2083	1.7	S	21.3333	1.9	S	37.4722	2.5
IRIS_313-11821	19::IRGC 70786-1	India	SAC	XI-2	R	3.1	0.3	S	26.9143	0.345909	S	35.8333	3.2	MR	6.63889	0.6
IRIS_313-11823	BHU BHUSI::IRGC 70803-1	India	SAC	XI-2	MR	5.78571	0.5	S	17.6923	0.0905232	S	46.6667	3.5	MR	6.35	0.227456
IRIS_313-11824	DHANIYA PHOOL::IRGC 70811-1	India	SAC	XI-2	R	2.5	0.235702	MS	13.2857	1.2	S	45.3333	2.8	R	3.63333	0.1
CX107	Tun Sart	Viet Nam	SEA	XI-3	MS	10.9444	1.2	MR	8.39231	0.362284	S	32.6667	2.7	R	3.83333	0.1
CX154	Khao Dawk Mali 105	Thailand	SEA	XI-3	S	19.8333	1.8	S	17.1294	1.6	S	32.2222	2.6	S	18.625	1.5
IRIS_313-8586	PLI KHAO::IRGC 64596-1	Thailand	SEA	XI-3	S	17.3625	1.9	S	22.5714	1.38296	S	31.4444	2.2	S	26.2	0.282597
IRIS_313-8725	PULUT BARAYA::IRGC 27393-1	Indonesia	SER	XI-3	MR	7.25	0.8	S	21.5556	1.7	S	30.0125	2.2	MR	9.5	0.7
IRIS_313-9020	LEUANG CHAIYAPHUM::IRGC 78266-1	Thailand	SEA	XI-3	MS	12.0833	0.763156	S	22.9667	1.39346	S	28.1667	2.48328	MR	7.9375	0.0781736
IRIS_313-9112	LEUANG YAI 344::IRGC 651-1	Thailand	SEA	XI-3	S	16.0889	1.3365	MS	12.8125	1.2	S	25.5556	2.6	MS	14.9722	1.3
IRIS_313-10511	MACAN SAPAC::IRGC 5212-2	Philippines	SER	XI-3	R	3.33333	0.300463	S	23.3786	2.2	S	34.6667	1.58114	S	21.7667	1.48955
IRIS_313-11079	PHAN PHAE::IRGC 29652-2	Lao People's Democratic Republic	SEA	XI-3	MR	9.33333	0.6	S	39.4231	1.46842	S	35.5	1.87083	MR	6.68889	0.6
IRIS_313-11089	SRAU THMOR::IRGC 29904-1	Cambodia	SEA	XI-3	MS	10.75	0.480162	MS	14.2083	0.686072	S	34.5833	2.5	S	19.5556	1.7
IRIS_313-11095	MAK EA NAM::IRGC 30131-2	Lao People's Democratic Republic	SEA	XI-3	MS	14.2778	0.93953	S	26	2.16535	S	27.2222	1.71594	S	19.3611	1.6
IRIS_313-11151	E 21::IRGC 33929-2	Myanmar	SEA	XI-3	MS	10.75	1.3	S	16.0909	0.313692	S	38.3333	3	MR	6.48889	0.3
IRIS_313-11528	ZO::IRGC 56914-1	Cote d'Ivoire	WAF	XI-3	MS	10.5625	0.9	S	18.1	0.228826	S	36.1667	2.3	S	21.6667	1.8
IRIS_313-11635	GAM PERNG::IRGC 62135-1	Thailand	SEA	XI-3	S	26.3333	2.6	S	20.9375	1.48312	S	37.3333	2.4	S	27.1	1.21135
IRIS_313-11677	E NAWN KHAO::IRGC 64293-1	Thailand	SEA	XI-3	S	20	1.5	S	29.8667	2.72899	S	18.3333	1.4	S	44.25	1.82582
IRIS_313-11683	NIAW KHIAW NGOO::IRGC 64563-1	Thailand	SEA	XI-3	S	21.375	2.2	S	26.7692	0.224227	S	39.3333	2.8	S	45.6	1.51632
IRIS_313-11685	PLAWNG SAENG::IRGC 64595-1	Thailand	SEA	XI-3	S	35.1	3.00817	S	19.2722	2.11052	S	40	2.2	MR	6.61111	0.307205
IRIS_313-11700	DAW NOK KAEN::IRGC 65548-1	Thailand	SEA	XI-3	S	35.25	3.1265	MS	12.9667	1.2	S	45.6667	3.6	S	24.5333	2.33131
IRIS_313-11705	DAWK PUD KHAO::IRGC 65808-1	Thailand	SEA	XI-3	S	24.625	2.3	S	15.6923	1.70833	S	37.5	3.6	S	19.9722	2.1
IRIS_313-11708	KHAO YAI GUANG::IRGC 65972-1	Thailand	SEA	XI-3	S	26.5	2.60003	S	20.1923	0.223607	S	35.3333	2.8	MR	6.55556	0.3
IRIS_313-11716	SOSSOKA::IRGC 66478-1	Guinea	WAF	XI-3	MS	14	1.3368	S	24.8267	2.7	S	39.5833	2.2	S	24.3333	2.6
IRIS_313-11719	DAWK PUT::IRGC 66699-1	Thailand	SEA	XI-3	S	37.25	3.4	MS	12.15	1.1	S	42	3.3	S	24.2222	2.41524
IRIS_313-11720	DAW 85::IRGC 66704-1	Thailand	SEA	XI-3	MS	13.6667	1.2	S	19.4333	0.310018	S	46.6667	2.5	S	16.8889	1.2
IRIS_313-11721	GAEW DAENG::IRGC 66707-1	Thailand	SEA	XI-3	S	26.5833	1.5435	S	18.5667	0.364005	S	48.25	3	MS	11.9889	0.900964
IRIS_313-11724	KONYAN::IRGC 66931-1	Guinea	WAF	XI-3	MS	10.6667	1.3	S	23.5938	0.407567	S	32.5	2.9	R	3.61111	0.2
IRIS_313-11728	LUO SI ZHAN::IRGC 67211-1	China	EAS	XI-3	MS	12.0833	1.3	S	21.4	2.10922	S	39.1667	2.4	R	4.22222	0.2
IRIS_313-11764	P 41::IRGC 68987-1	Liberia	WAF	XI-3	MR	9.83333	0.360828	S	17.1154	1.7	S	30.25	2.87228	R	3.5	0.2
IRIS_313-11786	N'YA NOFF::IRGC 69749-1	Gambia	WAF	XI-3	S	15.1667	1.4	S	26.4	2.3504	S	34	3.7	S	32.8333	2.00678
IRIS_313-11812	ASFALA::IRGC 70650-1	Kenya	EAF	XI-3	MR	7.5	0.7	S	34.1667	2.10789	S	41.9286	2.76026	MR	9.625	0.7
IRIS_313-11814	KIKUBA::IRGC 70722-1	Kenya	EAF	XI-3	S	21.25	2.03238	S	19.7917	1.5	S	42.1667	2.5	S	20.0278	1.7
IRIS_313-11815	MOSHI::IRGC 70730-1	Kenya	EAF	XI-3	S	23.25	2.5	S	16.9615	0.190577	S	39.6667	2.8	MR	8.01111	0.4
IRIS_313-11820	PAKISTANHMWE::IRGC 70763-1	Myanmar	SEA	XI-3	S	28	2.06828	S	28.3667	0.213275	S	37	2.4	S	30.0833	2.69777
IRIS_313-12121	CHA LIENG::IRGC 84920-1	Lao People's Democratic Republic	SEA	XI-3	MR	8.02222	0.7	S	29.5	0.221422	S	26.75	2.8	S	18.75	2.12183
IRIS_313-12127	INPONG::IRGC 85524-1	Lao People's Democratic Republic	SEA	XI-3	MR	9.75	1.1	S	33.125	2.27698	S	40.5714	3.4	S	29.75	2.5
IRIS_313-12128	HMA GNENG::IRGC 85751-1	Lao People's Democratic Republic	SEA	XI-3	S	25	2.4	S	19.5625	0.519882	S	42.1667	2.7	S	24.5556	0.465997
B011	CO 22	India	SAC	XI-adm	R	2.27778	0.2	S	18.1933	1.4	S	33.8889	1.2693	MS	13.4	1.26164
B039	IRAT 10	Cote d'Ivoire	WAF	XI-adm	R	1.88889	0.1	R	2.12	0.2	MS	11.5	0.7	R	1.44615	0.1
B040	K 24	India	SAC	XI-adm	R	2.75556	0.2	S	16.8933	1.2	S	25.5556	1.5899	S	17.7133	1.1577
B097	Jiienuo	China	EAS	XI-adm	S	26.8889	2.3	S	19.7	1.3	S	32.7778	1.92209	S	24.9	2.2
B125	Xiangwanxian 3	China	EAS	XI-adm	S	18	1.5	MS	12.6833	0.673507	S	32	1.5	MS	12.7562	1.2
B229	Menjiading 2	China	EAS	XI-adm	MR	7.77778	0.583994	S	22.5	1.558	S	29.4444	1.50923	S	25.7625	2.1
B253	Jiangnongzao 1 B	China	EAS	XI-adm	S	16.1111	1.47615	S	21.5833	1.7	S	30	2.7	S	22.5071	1.8
B254	Jinghu3 B	China	EAS	XI-adm	S	16	1.86153	S	15.3556	1.4	S	31.5556	1.13039	S	15.8722	1.4
CX4	93072	China	EAS	XI-adm	R	4.53333	0.5	S	24.25	1.3	S	36.5556	2.3	S	30.1667	2.2
CX117	IR 65600-27-1-2-2	Philippines	SER-IRRI	XI-adm	R	2.33333	0.25	S	16.8071	1.3	S	28.4444	2.12786	S	17.1187	1.1
CX118	Yetuozai	China	EAS	XI-adm	R	2.38889	0.297883	MR	8.9	0.4	S	32.2222	1.48137	MS	12.15	1.2
CX120	TKM 6	India	SAC	XI-adm	MR	5.88889	0.469952	MS	10.6467	1.2	S	30	2.4	R	3.58235	0.3
CX182	SLG 1	Japan	EAR	XI-adm	R	0.5	0	MS	14.7	1.2	S	23	2.39792	R	3.2125	0.3
CX219	FL 478	Philippines	SER-IRRI	XI-adm	R	3.11111	0.320349	S	20.9235	0.31225	S	32.8889	2.9	S	20.3765	1.79182
CX221	Zhongyouzao 81	China	EAS	XI-adm	MR	6.25	0.73598	S	22.2	1.5	S	29.5556	2.6	S	26.5471	1.60896
CX235	NSIC RC 9	Philippines	SER-IRRI	XI-adm	MR	6.41667	0.5	MS	11.3429	0.207666	S	26.8889	2.5	R	3.76471	0.3
CX240	Carijo	Brazil	SAM	XI-adm	MR	6.44444	0.305556	MR	8.51333	0.5	S	31.5556	1.424	R	3.5	0.4
CX263	PADISENEMOK	Malaysia	SER	XI-adm	R	4.33333	0.3	MS	13.7188	1.2	MS	11.1111	0.8	S	16.6313	1.9
CX273	NONA BOKRA	India	SAC	XI-adm	R	3.16667	0.363242	MS	11.4556	0.7	S	34.2222	1.48137	R	3.6	0.2
CX288	D 11	India	SAC	XI-adm	MS	11.1667	0.953794	S	16.3533	1.5	S	30.4444	1.74005	S	19.1056	1.4
CX303	LX 2007	China	EAS	XI-adm	R	1.5	0.1	S	15.6188	0.9	S	25.5556	2.4	MS	13.6875	1.4
CX542	RR2-6	China	EAS	XI-adm	MS	12.5556	1.2	MR	8.6	0.9	S	32.4444	2.4037	R	3.1	0.2
IRIS_313-8341	BAT DO::IRGC 7014-1	Viet Nam	SEA	XI-adm	R	4.9375	0.314182	MR	9.94667	0.577771	S	24	1.5	R	4.1	0.215058
IRIS_313-8386	ARC 10812::IRGC 21074-1	India	SAC	XI-adm	S	32.2222	3.2	S	40.4444	1.25748	S	41.9444	3.4	S	16	0.498748
IRIS_313-8453	ARC 18597::IRGC 43299-1	India	SAC	XI-adm	S	19.8571	1.56695	S	19.5	0.302076	S	37.7143	2.9	MR	7.66667	0.3
IRIS_313-8986	ARC 10754::IRGC 12603-1	India	SAC	XI-adm	S	22.7778	1.8462	S	17.7437	1.2	S	38.4444	1.13039	S	24.5278	1.62173
IRIS_313-9023	CR 60-10::IRGC 15777-1	India	SAC	XI-adm	S	18	1.02402	S	23.7333	2.2	S	17.9333	1.978	MR	6.69444	0.4
IRIS_313-9182	KHAO MON::IRGC 60764-1	Myanmar	SEA	XI-adm	S	27.0429	2.8	S	45.375	1.63095	S	42.4444	2.6	S	41.75	0.969572
IRIS_313-9602	HTA 22::IRGC 45827-1	Thailand	SEA	XI-adm	R	4.65556	0.328342	MS	11.4706	1.2246	S	28.6889	2.68721	S	15.4444	0.76965
IRIS_313-10177	DA GANG ZHAN::IRGC 67103-1	China	EAS	XI-adm	MS	13.7778	1.344	S	17.3091	1.4	S	20.9167	1.49588	S	23.8	1.7441
IRIS_313-10235	PSBRC 68::IRGC 99711-1	Philippines	SER-IRRI	XI-adm	R	1.97143	0.2	MS	13.0417	1.12346	S	18.9	1.9	MR	6.44444	0.4
IRIS_313-10301	IRGA 959-1-2-2F-4-1-4A-6-CA-6X::IRGC 117006-1	Brazil	SAM	XI-adm	MR	5.31667	0.333611	S	20.3909	1.57857	S	38.9167	2.53804	S	20.3889	1.8
IRIS_313-10337	B 6149 F-MR-7::IRGC 117314-1	Indonesia	SER	XI-adm	MS	11.4625	0.773969	S	23.75	2.02678	S	44.3333	3.24818	S	16.1667	1.4
IRIS_313-10609	MATHOLUWA::IRGC 8901-1	Sri Lanka	IOC	XI-adm	S	42.25	4.5	S	23.9	1.81171	S	42.8333	2.9	MR	7.82111	0.5
IRIS_313-10614	HAM MOON::IRGC 9135-2	Hong Kong	EAS	XI-adm	R	4.83333	0.5	S	20.7214	0.292617	S	40.1667	3.0605	S	25.3222	2.4
IRIS_313-10725	ERNEST::IRGC 15884-2	Senegal	WAF	XI-adm	MR	5.25	0.5	S	15.4231	1.13911	S	32.3333	2.65832	R	2.5	0.2
IRIS_313-10847	ARC 6015::IRGC 20314-2	India	SAC	XI-adm	S	16.6	0.988826	S	17.2385	0.273861	S	37	3.4	R	4.22222	0.2
IRIS_313-10858	ARC 10894::IRGC 21122-1	India	SAC	XI-adm	MS	10.6126	1.09152	S	28	1.9	S	40.3889	2.1	S	18.3333	1.6
IRIS_313-10859	ARC 10939::IRGC 21150-2	India	SAC	XI-adm	MS	10.6	0.9	S	34.6364	0.574517	S	26.5	2.6	S	31.6889	2.2
IRIS_313-11239	B 737 G-KN-23-1::IRGC 39203-2	Indonesia	SER	XI-adm	R	2.625	0.0833333	MS	12.9583	1.30881	S	23	1.73205	MS	11.2333	0.9
IRIS_313-11240	CR 157-392-4::IRGC 39247-2	India	SAC	XI-adm	R	2.66667	0.220479	S	19.1667	0.249722	S	23.6111	2.5954	S	18.6667	1.5
IRIS_313-11245	RP 20-12::IRGC 40031-2	India	SAC	XI-adm	R	2.27778	0.222222	MS	13.7	0.523078	S	19.7222	1.1	MS	14.1094	1.2
IRIS_313-11256	ARC 12411::IRGC 41047-2	India	SAC	XI-adm	MR	5.41667	0.4	MS	14.3357	1.2	S	34.5	2.64575	R	4.64444	0.2
IRIS_313-11257	ARC 12757::IRGC 41095-2	India	SAC	XI-adm	MR	6.6	0.7	MS	10.4	0.979406	S	39.8333	2.3	R	4.55556	0.2
IRIS_313-11260	ARC 13591::IRGC 41177-2	India	SAC	XI-adm	MS	14.2143	0.922241	S	21.1667	0.627882	S	29.3333	2.1	R	4.66667	0.3
IRIS_313-11266	ARC 14347::IRGC 41517-2	India	SAC	XI-adm	MS	14.8	0.870823	S	29.1538	2.51309	S	49.82	2.7	S	35.3333	2.9
IRIS_313-11269	ARC 14632::IRGC 41650-2	India	SAC	XI-adm	MR	9.6	0.892873	S	25.2812	2.32998	S	39.6667	3.7	S	36.5211	3.15671
IRIS_313-11273	ARC 14860::IRGC 41793-2	India	SAC	XI-adm	MR	5.67143	0.6	MS	13.6571	0.211804	S	34.3333	3.14113	R	4.41444	0.414159
IRIS_313-11279	ARC 15455::IRGC 42040-2	India	SAC	XI-adm	MR	8.16667	0.8	S	18.0312	1.70129	S	37	3.4641	MR	6.36667	0.2
IRIS_313-11338	LOBANG (WHITE)::IRGC 44548-2	Philippines	SER	XI-adm	MS	10.1667	1.1	S	25.4688	2.03308	S	30	1.4	MR	7.64286	0.220479
IRIS_313-11345	WAGWAG::IRGC 44802-1	Philippines	SER	XI-adm	MR	9.875	0.9	S	22.3571	0.426549	S	30.1667	2.76887	S	42.7178	1.5594
IRIS_313-11493	AR 133::IRGC 53942-1	India	SAC	XI-adm	R	3.91667	0.340207	S	17.1111	1.3	S	24.6667	1.8	R	2.77778	0.1
IRIS_313-11516	IR 3839-1::IRGC 55946-1	Philippines	SER-IRRI	XI-adm	S	25.25	2.4	MS	13.3214	0.9	S	31.5	2.1	MR	5.55556	0.287711
IRIS_313-11656	B 3913 B 16-20 ST 28::IRGC 63099-1	Indonesia	SER	XI-adm	MS	11	0.730297	S	15	0.347311	S	29.6667	2.9	S	15.1222	0.7
IRIS_313-11664	CUN GU NUO::IRGC 63576-1	China	EAS	XI-adm	S	45.3333	4.37	S	15.3125	0.0583333	S	43.3333	2.7	S	24.5556	1.9
IRIS_313-11693	CHING CH'UNG::IRGC 65002-1	Taiwan	EAR	XI-adm	S	15.0714	1.01575	MS	14.25	0.305164	S	46.3333	2.9	MR	6.94444	0.2
IRIS_313-11722	KABERI::IRGC 66801-1	Bangladesh	SAE	XI-adm	MS	10.3571	1.0789	S	21.5714	0.403715	S	29.5	2.9	S	21.6667	0.350397
IRIS_313-11730	QING ER XIAO 2::IRGC 67255-1	China	EAS	XI-adm	R	1.33333	0.136083	MR	5.26923	0.4	S	23.8333	2.6	R	4.16667	0.250139
IRIS_313-11731	QING TAI AI::IRGC 67273-1	China	EAS	XI-adm	MS	13	1.16905	S	15.5857	0.0794949	S	33.5	3.4	R	4.88889	0.2
IRIS_313-11740	UGAGA::IRGC 67604-1	Ghana	WAF	XI-adm	MS	10.125	0.9	S	18.3438	0.67361	S	39.125	2.3	S	42.6875	1.88687
IRIS_313-11744	AI JIAO AO FAN ZI::IRGC 67871-1	China	EAS	XI-adm	MR	6.125	0.5	S	24.2833	0.477479	S	43	3.4	S	22.8333	1.91638
IRIS_313-11747	E 4197::IRGC 68004-1	China	EAS	XI-adm	MR	6.66667	0.5	S	15.4688	1.62637	S	36.1667	3.60093	MR	8.65111	0.3
IRIS_313-11748	GAO JIAO YING GAN ZHAN::IRGC 68053-1	China	EAS	XI-adm	MR	8.27778	0.8	S	26.6667	2.2	S	25.3889	1.6	S	26	2.83668
IRIS_313-11750	L 10595::IRGC 68109-1	China	EAS	XI-adm	MR	7.83333	0.8	S	20.1538	0.19913	S	31.1667	2.5	S	17.2444	1.3
IRIS_313-11751	L 10833::IRGC 68121-1	China	EAS	XI-adm	MS	12.25	1.07367	S	20.6	0.448918	S	33.3333	3.20416	MR	6.43333	0.0790569
IRIS_313-11763	PJ 110::IRGC 68981-1	Cameroon	WAF	XI-adm	S	23.125	2.2	S	20.0444	0.677362	S	27	2.3	R	4.8	0.2
IRIS_313-11801	FAN WU::IRGC 70245-1	China	EAS	XI-adm	R	2.25	0.2	MS	14.9545	0.327978	S	34.1667	3.48807	S	17.5333	1.98148
IRIS_313-11807	R 582::IRGC 70504-1	Colombia	SAM	XI-adm	S	15.6667	1.5444	S	17.9417	0.983439	S	26.3333	2.50333	MR	5.57778	0.4
IRIS_313-11817	KHAOSAING::IRGC 70746-2	Myanmar	SEA	XI-adm	S	30.1111	3	S	31.8333	2.15302	S	35.4444	1.13039	S	23.8611	1.9
IRIS_313-11835	E NOI NAH::IRGC 71138-1	Thailand	SEA	XI-adm	S	19.75	1.6	S	28.9231	1.13993	S	28	1.6	S	29.8611	2.28009
IRIS_313-12355	NASAENG::IRGC 107819-1	Lao People's Democratic Republic	SEA	XI-adm	S	17.1667	2.09938	S	18.7647	0.152297	S	28.8333	2.04124	S	16.7778	1.7
B001	Heibiao	China	EAS	GJ-tmp	R	2.25	0.3	S	15.8875	0.9	S	35.5	1.87083	MR	5.13125	0.2
B004	Qiuguangtengxi 104	Japan	EAR	GJ-tmp	R	1	0	MR	5.36923	0.3	MR	9.44444	0.7	R	2.74667	0.1
B016	Aomierte 168	Hungary	EUR	GJ-tmp	S	16.2778	1.5615	R	3.35714	0.2	S	25.7778	1.8	R	2.32857	0.2
B045	Gongchengxiang	Japan	EAR	GJ-tmp	R	0.5	0	MR	6.58333	0.3	S	16	1.3	R	1.07857	0.1
B046	Qiutianxiaoting	Japan	EAR	GJ-tmp	R	0.5	0	MS	10.1125	0.3	MS	13.4444	0.8	R	1.33333	0.1
B160	Shuiyuan 300Li	China	EAS	GJ-tmp	R	0.5	0.1	MR	7.7	0.3	S	15.8333	0.5	R	2.22857	0.1
B162	Baigedao	China	EAS	GJ-tmp	R	4.05556	0.211549	MR	8.28571	0.7	MS	13.6111	0.9	MR	7.7625	0.2
B167	Qingjinzaosheng	Democratic People's Republic of Korea	EAR	GJ-tmp	MR	7.66667	0.8	S	20.1125	1.3	S	22.5	1.64317	MS	10.1267	1.1
B182	Chimao	Japan	EAR	GJ-tmp	R	2.44444	0.1	S	16.8692	1.3	S	19.5	1.2	R	2.97222	0.3
B183	Qingnuo Kyohatamochi	Japan	EAR	GJ-tmp	R	1.22222	0.146986	MR	5.5	0.2	MS	11.1111	0.9	R	2.6	0.2
B204	Longhuamaohu	China	EAS	GJ-tmp	S	21.6667	2.17063	S	23.3056	1.15986	S	33	1.78885	S	24.4	1.7
B226	Heimangdao	China	EAS	GJ-tmp	MS	13.3333	0.509175	S	22.6	0.674611	S	25.2222	1.7873	S	18.7	1.77478
B250	Annongwangeng B	China	EAS	GJ-tmp	S	21.1111	2.12354	S	22.0944	0.657647	S	30	2.5	S	24.6941	1.88654
CX140	Nipponbare	Japan	EAR	GJ-tmp	MS	11.9167	0	MR	7.05833	0.1	MS	10.8333	1	R	2.225	0.2
CX317	MR 19	Malaysia	SER	GJ-tmp	R	3.77778	0.425825	MR	9.75625	0.9	S	19	1.6	R	2.95882	0.2
CX344	Hexi 41	China	EAS	GJ-tmp	MR	5.22222	0.534316	S	15.2688	0.390068	S	21	2.2	R	2.74706	0.2
CX383	Hongza	China	EAS	GJ-tmp	R	3.66667	0.506897	MR	9.66667	0.705534	S	19.7778	1.3	MR	5.77059	0.4
CX389	Jinyuan 85	China	EAS	GJ-tmp	R	2.16667	0.276385	MS	12.3333	1.2	S	20.8889	1.9	R	1.74444	0.2
IRIS_313-8125	PLOVDIV 22::GERVEX 1167-C1	Bulgaria	EUR	GJ-tmp	R	3.88889	0.397717	S	20.8214	1.4	S	17.4444	1.2	R	3.76111	0.2
IRIS_313-8151	VALTEJO::GERVEX 1355-C1	Portugal	EUR	GJ-tmp	MS	11.9444	0.987577	S	22.2333	0.225	S	28.3333	1.5	S	40.2917	2.9
IRIS_313-8755	NORIN 6::IRGC 2633-1	Japan	EAR	GJ-tmp	MR	6.13333	0.7	S	16.125	1.1	S	16.5	1.4	MR	6.6	0.3
IRIS_313-10097	MAEKJO::IRGC 77666-1	Republic of Korea	EAR	GJ-tmp	MR	5.8	0.8	S	21.4643	0.604152	S	20.5778	2.1	R	2.4	0.2
IRIS_313-10642	SACHIKAZE::IRGC 10891-1	Japan	EAR	GJ-tmp	MR	9.91667	0.340207	MS	11.1308	0.4	S	29.6	2.8	R	2.11111	0.2
IRIS_313-11202	4583::IRGC 36894-2	China	EAS	GJ-tmp	R	3.33333	0.276569	S	25.7077	2.08154	MS	12.875	1.1	R	3.13333	0.2
IRIS_313-11651	FEI ZHAO 12::IRGC 62683-1	China	EAS	GJ-tmp	R	2.16667	0.2	MS	12.4545	0.41833	MS	14.8333	1.1	R	2.61111	0.3
IRIS_313-11652	GONG SHE 9::IRGC 62693-1	China	EAS	GJ-tmp	S	23.75	1.6	S	22.25	0.700942	S	22.5	1.9	MR	8.2	0.4
IRIS_313-11655	SI WAN 14::IRGC 63019-1	China	EAS	GJ-tmp	MR	6.375	0.369559	MR	6.94444	0.111803	S	30.25	2.5	R	4.11111	0.1
IRIS_313-11689	DECHANGBYEO::IRGC 64858-1	Republic of Korea	EAR	GJ-tmp	R	1.3	0.1	S	18	0.180278	S	25.8333	2.71416	R	4.8	0.3
IRIS_313-11725	ZUIHOU::IRGC 66982-1	Japan	EAR	GJ-tmp	R	4.58333	0.5	MR	6.68667	0.5	S	19.8333	2.04124	R	3.11111	0.1
IRIS_313-11691	SHANGYIPA::IRGC 64928-1	Bhutan	SAE	GJ-sbtrp	MS	11.6857	1.2	S	29	2.83137	S	26.9444	2.5	MS	12.9444	1.44849
IRIS_313-11900	PLE LIA::IRGC 73562-1	Thailand	SEA	GJ-sbtrp	MS	12.9	1.1	S	21.5385	1.5	S	28.8333	2.04124	S	23.1429	2.1
IRIS_313-11924	NAM JAM::IRGC 75069-1	Thailand	SEA	GJ-sbtrp	S	18.0833	1.8	R	2.12	0.2	S	29.1667	2.5	S	22.8571	2.2
IRIS_313-12349	MAK KHEUA DENG::IRGC 107709-1	Lao People's Democratic Republic	SEA	GJ-sbtrp	R	3.75	0.3	S	33.3333	1.70357	S	43.5556	3.7	R	4.875	0.3
B018	American Huangkedao	United States of America	NAM	GJ-trp	MR	5.55556	0.642502	MR	9.8	1.1	S	27.3333	1.73205	MS	11.1857	1.2
B190	ITA 221	Nigeria	WAF	GJ-trp	S	20.5556	1.19153	MR	9.56	0.9	S	33.4444	1.13039	MS	13.6214	1.3
B191	80 A 60 YR 71009-1-5	Australia	OCE	GJ-trp	R	2.25	0.2	MR	6.53529	0.3	S	20.7222	1.8	S	16.0333	1.3
CX106	SAL BUI BAO	Viet Nam	SEA	GJ-trp	MR	9.77778	1.1399	R	3.98667	0.2	S	20.2222	1.3	R	2.37333	0.2
CX111	Giza 14	Egypt	NAF	GJ-trp	S	16.7143	1.5	S	21.6	2.2	S	26.75	2.5	R	3.8	0.3
CX220	IRAT 109	Cote d'Ivoire	WAF	GJ-trp	MR	5.4375	0.522794	R	1.5	0.1	R	4.125	0.5	R	0.7	0.1
CX262	IAC 3	Brazil	SAM	GJ-trp	R	4.5	0.4	S	27.2857	2.2	S	47	2.9	MS	10.1667	0.9
CX269	IAC 165	Brazil	SAM	GJ-trp	MR	9.05556	0.738074	R	3.5	0.2	R	4.75	0.4	R	2.0375	0.1
CX285	Nonglinnuo	China	EAS	GJ-trp	R	2.66667	0.2	S	16.7059	1.2	S	27.5	2.16795	R	4.37059	0.3
CX355	Yunlu 102	China	EAS	GJ-trp	R	1.58333	0.2	R	1.41875	0.1	R	2.22222	0.1	R	0.95	0.1
CX367	Haogelao	China	EAS	GJ-trp	R	4.83333	0.5	R	4.06667	0.2	MR	7.11111	0.2	MR	7.01111	0.5
IRIS_313-7902	IR 63380-16::C1	Philippines	SER-IRRI	GJ-trp	MR	9	0.9	S	42.2812	2.07199	S	28	2	S	37.5	2.9
IRIS_313-7914	IRAT 112::C1	Cote d'Ivoire	WAF	GJ-trp	S	15.3	1.8	MR	6	0.4	MR	8.75	0.8	R	3.66667	0.2
IRIS_313-8173	A 201::GERVEX 1638-C1	United States of America	NAM	GJ-trp	R	4.42857	0.2	S	26.3214	1.6	S	24.8	2.2	R	4.74444	0.3
IRIS_313-8356	BLICCA::IRGC 47151-1	Philippines	SER	GJ-trp	MR	5.51429	0.5	S	26	2.10768	S	42.125	3.1	S	17.5	1.2
IRIS_313-8923	CALIFORNIA BELLE::IRGC 66836-1	United States of America	NAM	GJ-trp	MR	8.33333	0.6	S	18.4471	1.6	S	21.2375	2.5	MR	7.16667	0.4
IRIS_313-10577	IFUGAO RICE::IRGC 8052-1	Philippines	SER	GJ-trp	MS	14.9	1.58289	S	28.8929	1.28807	S	42.5	3.3	S	35.2667	1.42597
IRIS_313-10582	QINOGNAS::IRGC 8135-1	Philippines	SER	GJ-trp	R	3.2	0.2	S	18.1538	1.2	S	24.75	1.70783	S	21.5	1.9
IRIS_313-11436	SAKAZELE (538)::IRGC 50880-1	Cote d'Ivoire	WAF	GJ-trp	S	22.9	2.28035	MR	5.03333	0.5	S	30.5	2.9	S	22.3889	1.81184
IRIS_313-11673	BURI BURING::IRGC 64174-1	Philippines	SER	GJ-trp	MR	6.83333	0.344265	S	36.25	1.41289	S	28.4667	2.2	MR	5.44444	0.3
IRIS_313-11736	MALAGKIT (PINELIPE)::IRGC 67444-1	Philippines	SER	GJ-trp	R	2.25	0.2	S	25.9667	0.747682	S	35.3333	3.2	S	30.9556	2.4
IRIS_313-11739	NAKPUI::IRGC 67594-1	Ghana	WAF	GJ-trp	MS	10.3333	1.1	R	4.98571	0.3	MR	6.33333	0.7	R	3.55556	0.2
IRIS_313-11790	VARIRANGAHY::IRGC 69897-1	Madagascar	IOC	GJ-trp	MR	6.22222	0.7	R	1.54118	0.1	S	33.1667	2.4	R	1.33333	0.1
IRIS_313-11929	GILINGAN MARANGRAS::IRGC 75213-1	Philippines	SER	GJ-trp	S	18.125	1.49583	S	26.5	0.711073	S	34.5	1.29099	MR	5.51765	0.3
IRIS_313-15910	CYPRESS::IRTP 19532-G1	United States of America	NAM	GJ-trp	R	1.16667	0.0833333	MS	12.3429	0.355414	S	21.8333	2.71416	R	3.05	0.3
B070	Laoguangtou 83	China	EAS	GJ-adm	R	3.02222	0.2	MR	6.84286	0.4	S	19.6667	2.2	R	2.11667	0.1
CX109	Dacca 6	India	SAC	GJ-adm	S	18	1.35913	R	4.19091	0.3	S	35.1111	1.76383	MR	5.46	0.2
CX138	Qd_441	China	EAS	GJ-adm	R	2.38889	0.2	MS	10.4688	0.6	S	26.3333	2.69258	R	3.01765	0.2
CX142	Ai Yeh Lu	China	EAS	GJ-adm	MR	6.27778	0.323942	MS	14.8867	1.3	S	35.1111	1.76383	R	4.57857	0.4
CX307	HP 121	China	EAS	GJ-adm	MR	6.5	0.8	MS	10.7688	0.6	S	30	2.6	R	4.02941	0.3
CX353	CAU 1	Viet Nam	SEA	GJ-adm	R	2.61111	0.2	R	1.29375	0.1	R	3.16667	0.4	R	1.28889	0.1
IRIS_313-12060	LIJIAN 942::IRGC 82399-1	China	EAS	GJ-adm	MS	11.4167	0.9	S	18.4429	0.216667	S	20.6	2.1	MR	5.58571	0.3
CX227	KASALATH	India	SAC	cA(Aus)	R	2.38889	0.273579	MR	5.69412	0.2	MR	6.16667	0.4	R	2.94444	0.2
IRIS_313-8864	NOROI::IRGC 31611-1	Bangladesh	SAE	cA(Aus)	MS	11.78	1.2	MR	8.375	0.144578	S	17.3	1.8	MS	11.8333	1.2
IRIS_313-10020	HODARAWALA::IRGC 67631-1	Sri Lanka	IOC	cA(Aus)	MS	10.75	0.786796	S	29.7188	0.39826	S	19.9667	1.9	MR	5.7	0.359494
IRIS_313-10602	DM 49::IRGC 8775-1	Bangladesh	SAE	cA(Aus)	S	30.5	2.59005	S	41	2.2	S	38.2143	3.9	S	28.5	2.25672
IRIS_313-10603	UCP 122::IRGC 8794-1	Bangladesh	SAE	cA(Aus)	R	3.16667	0.2	MR	7.88889	0.507988	MR	6.27778	0.7	S	17	1.7
IRIS_313-10605	DV 86::IRGC 8840-1	Bangladesh	SAE	cA(Aus)	R	1.75	0.2	R	0.578571	0.1	R	4.625	0.4	R	1.88889	0.1
IRIS_313-10718	KARUTHA SEENATI::IRGC 15515-2	Sri Lanka	IOC	cA(Aus)	S	48.6	4.00231	S	42.4062	2.4	S	48.5	2.8	S	43.2889	3.3
IRIS_313-10852	ARC 7336::IRGC 20606-1	India	SAC	cA(Aus)	R	4.78889	0.5	MS	14.0556	1.31169	MS	11.8333	1.24	MR	7.75	0.2
IRIS_313-10861	ARC 11276::IRGC 21278-1	India	SAC	cA(Aus)	MS	10.4444	0.474667	S	28.9133	2.5	S	36.6667	1.58114	S	21.4444	2.23956
IRIS_313-10871	ARC 11777::IRGC 21639-1	India	SAC	cA(Aus)	S	18	1.7	S	29.0625	1.19583	S	38.3333	1	S	32.5111	1.31762
IRIS_313-10892	ARC 12920::IRGC 22450-1	India	SAC	cA(Aus)	S	46.75	2.3	S	42.6	2.57125	S	29.4333	2.8	MS	13.3333	0.5
IRIS_313-11027	JHONA 101::IRGC 27976-1	Pakistan	SAW	cA(Aus)	S	19.5556	2.1	S	36.8889	1.56846	S	45.0714	3.8	S	39.2	1.97642
IRIS_313-11037	421::IRGC 28458-1	Pakistan	SAW	cA(Aus)	S	27.4444	2.74742	S	36.2857	1.56806	S	34.2222	1.20185	MS	13.8333	0.678284
IRIS_313-11047	AUS 84::IRGC 28947-2	Bangladesh	SAE	cA(Aus)	S	21.75	2.34698	S	26.1538	1.9	S	45.1667	3.92003	R	4.54444	0.4
IRIS_313-11048	AUS 171::IRGC 29004-1	Bangladesh	SAE	cA(Aus)	S	15.1	1.57258	S	31.8889	1.45332	S	30.7222	2.9	MR	6.68333	0.8
IRIS_313-11050	AUS 233::IRGC 29036-1	Bangladesh	SAE	cA(Aus)	R	1.35	0.2	MR	5.5	0.4	R	4.83333	0.4	R	4.41667	0.30578
IRIS_313-11051	AUS 242::IRGC 29040-1	Bangladesh	SAE	cA(Aus)	MR	7.26	0.7	R	2.66667	0.282965	R	3.11111	0.4	R	2.75	0.3
IRIS_313-11052	AUS 278::IRGC 29068-1	Bangladesh	SAE	cA(Aus)	R	3.51667	0.3	S	27.6667	1.37282	S	15.7222	1.2	R	4.64286	0.547723
IRIS_313-11053	AUS 282::IRGC 29072-1	Bangladesh	SAE	cA(Aus)	R	0.75	0.127802	MR	7.375	0.796259	MR	6.16667	0.7	R	4.5	0.2
IRIS_313-11055	AUS 299::IRGC 29087-1	Bangladesh	SAE	cA(Aus)	R	4.15556	0.3	R	4.5	0.334892	MR	5.4375	0.6	R	2.21429	0.1
IRIS_313-11056	AUS 301::IRGC 29089-1	Bangladesh	SAE	cA(Aus)	R	2	0.2	MR	6.05556	0.293684	MR	7.83333	0.9	MR	6.92857	0.390868
IRIS_313-11057	AUS 308::IRGC 29096-1	Bangladesh	SAE	cA(Aus)	R	0.16	0	R	2.05556	0.2	R	1.7	0.2	R	2.08333	0.2
IRIS_313-11058	AUS 329::IRGC 29116-1	Bangladesh	SAE	cA(Aus)	R	0.875	0.1	MR	5	0.3	R	4.58889	0.4	R	2	0.1
IRIS_313-11112	HIJOL DIGA::IRGC 31655-1	Bangladesh	SAE	cA(Aus)	S	24.625	2.3	R	2.92143	0.3	MR	7.5	0.83666	S	22.5556	1.54576
IRIS_313-11191	RANRUWAN::IRGC 36360-1	Sri Lanka	IOC	cA(Aus)	S	29.5	1.1879	S	21.7611	0.151612	S	45.3333	3.3	MR	7.44444	0.5
IRIS_313-11277	ARC 15129::IRGC 41938-1	India	SAC	cA(Aus)	R	3.72222	0.4	S	32.8	1.34058	R	4.11667	0.3	R	3.05556	0.3
IRIS_313-11298	ARC 13544::IRGC 42743-1	India	SAC	cA(Aus)	S	21.5	0.722649	S	28.5	1.2691	S	44.8333	2.8	MS	11.2	1.2
IRIS_313-11737	CHUNDI::IRGC 67486-1	India	SAC	cA(Aus)	S	21.3333	1.8	S	41.5556	1.83634	S	36.2857	3.3	MR	9.625	0.496236
IRIS_313-11742	KALIBAJARI::IRGC 67718-1	India	SAC	cA(Aus)	S	25.5	2.46242	S	44.3333	2.7	S	42.1111	3.2	MR	8.875	0.6
IRIS_313-11809	MHARAKA::IRGC 70612-1	Kenya	EAF	cA(Aus)	S	28.3333	1.12382	S	22.75	0.544161	S	38.5	3.9	MR	5.63889	0.3
CX110	UP 15	Japan	EAR	cB(Bas)	R	0.5	0	MS	14.7385	1.6	S	27.7778	1.48137	R	3.62	0.2
CX149	Karnal Local	India	SAC	cB(Bas)	R	1.94444	0.2	S	19.2071	0.939008	S	19.1667	1.2	R	3.725	0.2
IRIS_313-8326	JC 1::IRGC 9091-1	India	SAC	cB(Bas)	R	4.55556	0.2	MR	6.35625	0.376663	S	21.4444	2.4	R	3.11667	0.2
IRIS_313-11062	BEGUNBICHI 33::IRGC 29260-1	Bangladesh	SAE	cB(Bas)	R	4.91667	0.5	MR	5.5625	0.555161	MR	9.8125	1.1	R	4.33333	0.3
IRIS_313-11258	ARC 13502::IRGC 41126-2	India	SAC	cB(Bas)	MR	6.625	0.369559	S	24.1071	1.01766	S	26.5833	1.9	R	4.66667	0.4
IRIS_313-11270	ARC 14663::IRGC 41671-2	India	SAC	cB(Bas)	MR	7.66667	0.8	S	17.7143	0.687386	S	27.4444	2.4	S	21.125	1.98737
IRIS_313-11289	ARC 18578::IRGC 42459-2	India	SAC	cB(Bas)	MR	6.375	0.5	S	19	1.8033	S	23.2222	2.3	MR	6.5	0.642802
IRIS_313-12094	KASHA::IRGC 83865-1	Bangladesh	SAE	cB(Bas)	S	29	3.1	S	34.125	2.8	S	35.8333	2.8	MS	11	0.9
CX108	Ziri	India	SAC	Admix	R	4.5	0.6	S	15.8563	1.2	S	30	2.4	MR	7.85882	0.4
CX112	Ginga	Japan	EAR	Admix	R	3.18889	0.362646	R	2.3125	0.2	R	1.66667	0.1	R	2.71333	0.3
IRIS_313-7646	BETSILAIZINA::GERVEX 8405-C1	Madagascar	IOC	Admix	R	4.61111	0.3	S	27.7143	0.188378	S	36.2222	1.39443	MR	9.22222	0.7
IRIS_313-10857	ARC 10825::IRGC 21082-1	India	SAC	Admix	MR	8.83333	0.827759	S	22.6333	0.179312	S	47.5	2.07364	S	27.2222	2.57558
IRIS_313-10894	ARC 13204::IRGC 22558-1	India	SAC	Admix	MR	7.66667	0.6	S	24	1.4	S	39.8333	3.54495	S	22.1	1.29529
IRIS_313-11033	RATRIO::IRGC 28181-1	Pakistan	SAW	Admix	MR	8.41667	0.64478	S	25.3182	0.945641	S	33	2.60768	MR	8.15222	0.261008
IRIS_313-11035	ZIRA SHAHI::IRGC 28327-1	Pakistan	SAW	Admix	MS	14.5	1.3	S	22.75	1.9	S	41.5	3.4	MR	8.66667	0.3
IRIS_313-11066	GASMAL 339::IRGC 29333-1	Bangladesh	SAE	Admix	R	2.25	0.2	R	1.65	0.2	R	3.16667	0.3	R	1.04444	0.1
IRIS_313-11295	ARC 11397::IRGC 42664-1	India	SAC	Admix	R	2.27778	0.264983	S	17.1667	1.15653	S	25.6667	1.11803	S	16.1667	1.1388
IRIS_313-11663	MARHARORA::IRGC 63511-1	Zimbabwe	EAF	Admix	MS	14.1	0.60553	S	28.1538	2.2184	S	33.75	2.4	MS	10.5	0.4
IRIS_313-11754	AMBOHIMANDAY::IRGC 68330-1	Madagascar	IOC	Admix	S	17.125	1.8	S	30.75	0.714775	S	32.25	3.3	MR	9.5	1.1
a High resistant and susceptible accessions were highlighted with green and yellow, respectively.
b Subgroups based on 3K RGP(Wang et al. 2018)
c LL < 5 cm, 5 cm ≤ LL < 10 cm, 10 cm ≤ LL < 15 cm, and LL ≥ 15 cm represented resistant (R), moderately resistant (MR), moderately susceptible (MS), and susceptible (S) levels, respectively.
d LL indicates mean lesion length of each accession for three replications.
e SD indicates standard deviation of lesion length for three replications.
f unknown indicates no detail information.
