# Supplementary material for: Genome-Wide Association Study Dissects Resistance Loci against Bacterial Blight in a Diverse Rice Panel from the 3000 Rice Genomes Project
Source: Rice (N Y). 2021 Feb 27;14:22. doi: 10.1186/s12284-021-00462-3 (PMC7914325; doi:10.1186/s12284-021-00462-3)
Supplement: Supplementary file 3 — Additional file 3: Table S3. Annotation of significant SNPs for bacterial blight resistance in a diverse panel of 340 accessions [file 12284_2021_462_MOESM3_ESM.xlsx]

## Sheet: Sheet1
Table S3 Annotation of significant SNPs for bacterial blight resistance in a diverse panel of 340 accessions
QTL Name	Significant SNPa	Chromosome	Position(bp)	P-value	Positive allele	Negative allele	Variation region	Corresponding gene	Annotation
qC4-11	rs11_27482608	11	27482608	5.51e-08	A	G	upstream_gene_variant	LOC_Os11g45400	glycerol-3-phosphate acyltransferase, putative, expressed
	rs11_27489727	11	27489727	4.33e-08	G	A	synonymous_variant	LOC_Os11g45400	glycerol-3-phosphate acyltransferase, putative, expressed
	rs11_27490677	11	27490677	3.7e-08	C	T	downstream_gene_variant	LOC_Os11g45400	glycerol-3-phosphate acyltransferase, putative, expressed
	rs11_27491623	11	27491623	6.24e-08	G	T	downstream_gene_variant	LOC_Os11g45400	glycerol-3-phosphate acyltransferase, putative, expressed
qC5-4	rs4_31060503	4	31060503	2.36e-08	T	C	upstream_gene_variant	LOC_Os04g52260	LTPL124 - Protease inhibitor/seed storage/LTP family protein precursor, expressed
	rs4_31071832	4	31071832	1.6e-08	G	A	upstream_gene_variant	LOC_Os04g52270	coatomer subunit epsilon, putative, expressed
qC5-5	rs5_331582	5	331582	3.7e-08	A	G	upstream_gene_variant	LOC_Os05g01560	vacuolar ATP synthase, putative, expressed
	rs5_335278	5	335278	3.7e-08	G	A	upstream_gene_variant	LOC_Os05g01570	auxin-induced protein 5NG4, putative, expressed
	rs5_335846	5	335846	3.7e-08	C	T	upstream_gene_variant	LOC_Os05g01570	auxin-induced protein 5NG4, putative, expressed
	rs5_336339	5	336339	2.68e-08	G	A	upstream_gene_variant	LOC_Os05g01570	auxin-induced protein 5NG4, putative, expressed
	rs5_339828	5	339828	3.7e-08	T	C	intron_variant	LOC_Os05g01570	auxin-induced protein 5NG4, putative, expressed
	rs5_340176	5	340176	3.7e-08	G	C	missense_variant	LOC_Os05g01570	auxin-induced protein 5NG4, putative, expressed
	rs5_341755	5	341755	3.7e-08	A	G	upstream_gene_variant	LOC_Os05g01580	integral membrane protein DUF6 containing protein, expressed
	rs5_341937	5	341937	5.92e-08	T	C	upstream_gene_variant	LOC_Os05g01580	integral membrane protein DUF6 containing protein, expressed
	rs5_342109	5	342109	3.7e-08	A	C	upstream_gene_variant	LOC_Os05g01580	integral membrane protein DUF6 containing protein, expressed
	rs5_343467	5	343467	3.74e-09	T	C	upstream_gene_variant	LOC_Os05g01580	integral membrane protein DUF6 containing protein, expressed
	rs5_343510	5	343510	3.74e-09	C	T	upstream_gene_variant	LOC_Os05g01580	integral membrane protein DUF6 containing protein, expressed
	rs5_343923	5	343923	4.55e-08	A	T	upstream_gene_variant	LOC_Os05g01580	integral membrane protein DUF6 containing protein, expressed
	rs5_345033	5	345033	4.29e-08	G	A	upstream_gene_variant	LOC_Os05g01580	integral membrane protein DUF6 containing protein, expressed
	rs5_346882	5	346882	2.27e-08	G	A	upstream_gene_variant	LOC_Os05g01590	heat shock protein DnaJ, putative, expressed
	rs5_347288	5	347288	4.17e-08	G	C	missense_variant	LOC_Os05g01580	integral membrane protein DUF6 containing protein, expressed
	rs5_347591	5	347591	3.88e-10	T	A	upstream_gene_variant	LOC_Os05g01590	heat shock protein DnaJ, putative, expressed
	rs5_348262	5	348262	2.81e-10	G	A	upstream_gene_variant	LOC_Os05g01590	heat shock protein DnaJ, putative, expressed
	rs5_350571	5	350571	1.16e-08	C	G	upstream_gene_variant	LOC_Os05g01590	heat shock protein DnaJ, putative, expressed
	rs5_351345	5	351345	1.06e-09	C	A	upstream_gene_variant	LOC_Os05g01590	heat shock protein DnaJ, putative, expressed
	rs5_369608	5	369608	2.27e-08	G	A	synonymous_variant	LOC_Os05g01620	OsFBX155 - F-box domain containing protein, expressed
	rs5_374279	5	374279	2.27e-08	G	A	missense_variant	LOC_Os05g01630	OsFBX156 - F-box domain containing protein, expressed
	rs5_375146	5	375146	2.27e-08	A	G	upstream_gene_variant	LOC_Os05g01620	OsFBX155 - F-box domain containing protein, expressed
	rs5_404990	5	404990	2.27e-08	T	G	upstream_gene_variant	LOC_Os05g01670	retrotransposon protein, putative, unclassified, expressed
	rs5_411325	5	411325	2.39e-08	G	A	missense_variant	LOC_Os05g01690	expressed protein
	rs5_435192	5	435192	3.02e-08	A	G	upstream_gene_variant	LOC_Os05g01700	ABC transporter, ATP-binding protein, putative, expressed
	rs5_435422	5	435422	3.02e-08	G	A	upstream_gene_variant	LOC_Os05g01700	ABC transporter, ATP-binding protein, putative, expressed
	rs5_435432	5	435432	1.15e-08	G	A	upstream_gene_variant	LOC_Os05g01700	ABC transporter, ATP-binding protein, putative, expressed
	rs5_435638	5	435638	3.02e-08	G	T	upstream_gene_variant	LOC_Os05g01700	ABC transporter, ATP-binding protein, putative, expressed
	rs5_435822	5	435822	1.15e-08	A	G	upstream_gene_variant	LOC_Os05g01700	ABC transporter, ATP-binding protein, putative, expressed
	rs5_436214	5	436214	3.02e-08	C	T	upstream_gene_variant	LOC_Os05g01700	ABC transporter, ATP-binding protein, putative, expressed
	rs5_436228	5	436228	3.02e-08	A	G	upstream_gene_variant	LOC_Os05g01700	ABC transporter, ATP-binding protein, putative, expressed
	rs5_436250	5	436250	3.02e-08	G	A	upstream_gene_variant	LOC_Os05g01700	ABC transporter, ATP-binding protein, putative, expressed
	rs5_436619	5	436619	3.02e-08	C	T	upstream_gene_variant	LOC_Os05g01700	ABC transporter, ATP-binding protein, putative, expressed
	rs5_436664	5	436664	4.87e-10	G	A	upstream_gene_variant	LOC_Os05g01700	ABC transporter, ATP-binding protein, putative, expressed
	rs5_436945	5	436945	3e-08	G	A	upstream_gene_variant	LOC_Os05g01710	transcription initiation factor IIA gamma chain, putative, expressed
	rs5_437057	5	437057	1.24e-09	T	G	5_prime_UTR_variant	LOC_Os05g01710	transcription initiation factor IIA gamma chain, putative, expressed
	rs5_437375	5	437375	9.85e-10	G	T	5_prime_UTR_variant	LOC_Os05g01710	transcription initiation factor IIA gamma chain, putative, expressed
	rs5_437383	5	437383	1.24e-09	C	T	5_prime_UTR_variant	LOC_Os05g01710	transcription initiation factor IIA gamma chain, putative, expressed
	rs5_437500	5	437500	3.02e-08	C	G	synonymous_variant	LOC_Os05g01710	transcription initiation factor IIA gamma chain, putative, expressed
	rs5_437989	5	437989	2.74e-08	C	T	intron_variant	LOC_Os05g01710	transcription initiation factor IIA gamma chain, putative, expressed
	rs5_438036	5	438036	3.02e-08	G	T	intron_variant	LOC_Os05g01710	transcription initiation factor IIA gamma chain, putative, expressed
	rs5_438206	5	438206	1.15e-08	C	T	intron_variant	LOC_Os05g01710	transcription initiation factor IIA gamma chain, putative, expressed
	rs5_438487	5	438487	3.02e-08	C	T	intron_variant	LOC_Os05g01710	transcription initiation factor IIA gamma chain, putative, expressed
	rs5_438578	5	438578	1.15e-08	C	T	intron_variant	LOC_Os05g01710	transcription initiation factor IIA gamma chain, putative, expressed
	rs5_438733	5	438733	2.82e-08	C	T	intron_variant	LOC_Os05g01710	transcription initiation factor IIA gamma chain, putative, expressed
	rs5_439049	5	439049	3.02e-08	T	C	intron_variant	LOC_Os05g01710	transcription initiation factor IIA gamma chain, putative, expressed
	rs5_439616	5	439616	3.02e-08	G	A	intron_variant	LOC_Os05g01710	transcription initiation factor IIA gamma chain, putative, expressed
	rs5_439950	5	439950	3.02e-08	G	A	intron_variant	LOC_Os05g01710	transcription initiation factor IIA gamma chain, putative, expressed
	rs5_442213	5	442213	1.09e-08	C	G	upstream_gene_variant	LOC_Os05g01730	drought induced 19 protein, putative, expressed
	rs5_442581	5	442581	1.15e-08	G	A	upstream_gene_variant	LOC_Os05g01730	drought induced 19 protein, putative, expressed
	rs5_443952	5	443952	2.4e-08	C	T	upstream_gene_variant	LOC_Os05g01730	drought induced 19 protein, putative, expressed
qC5-11.1	rs11_27993251	11	27993251	2.69e-08	C	T	missense_variant	LOC_Os11g46230	tetratricopeptide repeat domain containing protein, expressed
	rs11_27996768	11	27996768	1.58e-09	T	G	upstream_gene_variant	LOC_Os11g46240	retrotransposon protein, putative, unclassified, expressed
	rs11_27997379	11	27997379	4.2e-09	A	G	upstream_gene_variant	LOC_Os11g46230	tetratricopeptide repeat domain containing protein, expressed
	rs11_27999484	11	27999484	7.22e-09	G	A	missense_variant	LOC_Os11g46240	retrotransposon protein, putative, unclassified, expressed
	rs11_28000254	11	28000254	3.3e-08	A	G	upstream_gene_variant	LOC_Os11g46230	tetratricopeptide repeat domain containing protein, expressed
	rs11_28008992	11	28008992	2.46e-08	G	A	downstream_gene_variant	LOC_Os11g46240	retrotransposon protein, putative, unclassified, expressed
	rs11_28009272	11	28009272	8.8e-09	T	C	synonymous_variant	LOC_Os11g46250	expressed protein
	rs11_28011447	11	28011447	8.8e-09	C	A	synonymous_variant	LOC_Os11g46250	expressed protein
qC5-11.2	rs11_28430697	11	28430697	1.82e-08	C	T	missense_variant	LOC_Os11g47278	hypothetical protein
	rs11_28430698	11	28430698	1.82e-08	T	G	missense_variant	LOC_Os11g47278	hypothetical protein
	rs11_28435732	11	28435732	1.45e-09	C	G	missense_variant	LOC_Os11g47290	receptor kinase, putative, expressed
	rs11_28436647	11	28436647	2.24e-08	T	A	intron_variant	LOC_Os11g47290	receptor kinase, putative, expressed
	rs11_28437346	11	28437346	1.78e-08	C	A	missense_variant	LOC_Os11g47290	receptor kinase, putative, expressed
	rs11_28479641	11	28479641	2.62e-08	A	G	upstream_gene_variant	LOC_Os11g47350	beta-D-xylosidase, putative, expressed
	rs11_28479727	11	28479727	9.75e-10	T	C	upstream_gene_variant	LOC_Os11g47350	beta-D-xylosidase, putative, expressed
qC5-12	rs12_3460540	12	3460540	1.19e-08	T	A	intron_variant	LOC_Os12g07060	chaperone protein dnaJ, putative, expressed
	rs12_3463180	12	3463180	3.39e-08	C	T	upstream_gene_variant	LOC_Os12g07070	hypothetical protein
	rs12_3469584	12	3469584	6.83e-09	G	A	upstream_gene_variant	LOC_Os12g07080	transposon protein, putative, Mutator sub-class, expressed
	rs12_3471439	12	3471439	1.02e-08	G	T	stop_gained	LOC_Os12g07080	transposon protein, putative, Mutator sub-class, expressed
	rs12_3471773	12	3471773	1.02e-08	G	A	downstream_gene_variant	LOC_Os12g07070	hypothetical protein
	rs12_3474394	12	3474394	1.02e-08	C	T	downstream_gene_variant	LOC_Os12g07080	transposon protein, putative, Mutator sub-class, expressed
	rs12_3475705	12	3475705	1.02e-08	C	T	downstream_gene_variant	LOC_Os12g07080	transposon protein, putative, Mutator sub-class, expressed
	rs12_3476272	12	3476272	1.09e-08	C	T	downstream_gene_variant	LOC_Os12g07080	transposon protein, putative, Mutator sub-class, expressed
	rs12_3476977	12	3476977	1.02e-08	C	A	downstream_gene_variant	LOC_Os12g07080	transposon protein, putative, Mutator sub-class, expressed
	rs12_3487070	12	3487070	4.87e-08	C	T	upstream_gene_variant	LOC_Os12g07100	expressed protein
	rs12_3493693	12	3493693	2.4e-10	A	T	upstream_gene_variant	LOC_Os12g07120	GATA zinc finger domain containing protein, expressed
	rs12_3495379	12	3495379	6.64e-09	G	A	upstream_gene_variant	LOC_Os12g07120	GATA zinc finger domain containing protein, expressed
qV-5.1	rs5_291024	5	291024	3.02e-08	G	A	upstream_gene_variant	LOC_Os05g01490	ras-related protein, putative, expressed
	rs5_291029	5	291029	3.02e-08	T	C	upstream_gene_variant	LOC_Os05g01490	ras-related protein, putative, expressed
	rs5_291077	5	291077	3.02e-08	A	G	upstream_gene_variant	LOC_Os05g01490	ras-related protein, putative, expressed
	rs5_291385	5	291385	3.02e-08	T	C	upstream_gene_variant	LOC_Os05g01490	ras-related protein, putative, expressed
	rs5_297268	5	297268	3.02e-08	A	C	upstream_gene_variant	LOC_Os05g01510	cytoplasmic membrane protein, putative, expressed
	rs5_297388	5	297388	3.02e-08	C	T	upstream_gene_variant	LOC_Os05g01510	cytoplasmic membrane protein, putative, expressed
	rs5_297453	5	297453	3.02e-08	G	A	upstream_gene_variant	LOC_Os05g01510	cytoplasmic membrane protein, putative, expressed
	rs5_305957	5	305957	3.02e-08	G	T	synonymous_variant	LOC_Os05g01520	ECT protein, putative, expressed
	rs5_306126	5	306126	3.02e-08	C	T	downstream_gene_variant	LOC_Os05g01510	cytoplasmic membrane protein, putative, expressed
	rs5_310051	5	310051	3.02e-08	G	T	upstream_gene_variant	LOC_Os05g01530	expressed protein
	rs5_311499	5	311499	2.98e-08	C	T	upstream_gene_variant	LOC_Os05g01520	ECT protein, putative, expressed
	rs5_311738	5	311738	6.3e-08	G	T	upstream_gene_variant	LOC_Os05g01520	ECT protein, putative, expressed
	rs5_314192	5	314192	3.02e-08	A	G	upstream_gene_variant	LOC_Os05g01520	ECT protein, putative, expressed
	rs5_314752	5	314752	2.98e-08	G	A	upstream_gene_variant	LOC_Os05g01520	ECT protein, putative, expressed
	rs5_314845	5	314845	3.02e-08	G	A	upstream_gene_variant	LOC_Os05g01520	ECT protein, putative, expressed
	rs5_315000	5	315000	3.02e-08	G	A	upstream_gene_variant	LOC_Os05g01520	ECT protein, putative, expressed
	rs5_316154	5	316154	5.61e-08	C	T	upstream_gene_variant	LOC_Os05g01540	serine/arginine repetitive matrix protein 1, putative, expressed
	rs5_320779	5	320779	3.02e-08	T	C	downstream_gene_variant	LOC_Os05g01540	serine/arginine repetitive matrix protein 1, putative, expressed
	rs5_324757	5	324757	2.75e-08	G	A	upstream_gene_variant	LOC_Os05g01550	ZOS5-01 - C2H2 zinc finger protein, expressed
	rs5_324765	5	324765	3.02e-08	C	T	upstream_gene_variant	LOC_Os05g01550	ZOS5-01 - C2H2 zinc finger protein, expressed
	rs5_325081	5	325081	2.5e-08	C	T	upstream_gene_variant	LOC_Os05g01550	ZOS5-01 - C2H2 zinc finger protein, expressed
	rs5_325513	5	325513	3.08e-08	G	A	upstream_gene_variant	LOC_Os05g01550	ZOS5-01 - C2H2 zinc finger protein, expressed
	rs5_328540	5	328540	3.66e-08	C	T	upstream_gene_variant	LOC_Os05g01550	ZOS5-01 - C2H2 zinc finger protein, expressed
	rs5_328668	5	328668	3.02e-08	T	C	upstream_gene_variant	LOC_Os05g01550	ZOS5-01 - C2H2 zinc finger protein, expressed
	rs5_328991	5	328991	5.61e-08	T	A	upstream_gene_variant	LOC_Os05g01550	ZOS5-01 - C2H2 zinc finger protein, expressed
	rs5_330072	5	330072	3.32e-09	C	A	upstream_gene_variant	LOC_Os05g01560	vacuolar ATP synthase, putative, expressed
	rs5_330236	5	330236	3.32e-09	T	C	upstream_gene_variant	LOC_Os05g01560	vacuolar ATP synthase, putative, expressed
	rs5_330308	5	330308	3.32e-09	G	A	upstream_gene_variant	LOC_Os05g01560	vacuolar ATP synthase, putative, expressed
	rs5_330352	5	330352	2.97e-09	C	T	upstream_gene_variant	LOC_Os05g01560	vacuolar ATP synthase, putative, expressed
	rs5_330447	5	330447	1.43e-09	C	T	upstream_gene_variant	LOC_Os05g01560	vacuolar ATP synthase, putative, expressed
	rs5_330823	5	330823	3.78e-09	C	A	upstream_gene_variant	LOC_Os05g01560	vacuolar ATP synthase, putative, expressed
	rs5_331043	5	331043	3.32e-09	T	A	upstream_gene_variant	LOC_Os05g01560	vacuolar ATP synthase, putative, expressed
	rs5_331115	5	331115	3.32e-09	A	G	upstream_gene_variant	LOC_Os05g01560	vacuolar ATP synthase, putative, expressed
	rs5_331354	5	331354	3.32e-09	C	T	upstream_gene_variant	LOC_Os05g01560	vacuolar ATP synthase, putative, expressed
	rs5_331370	5	331370	3.32e-09	G	A	upstream_gene_variant	LOC_Os05g01560	vacuolar ATP synthase, putative, expressed
	rs5_331483	5	331483	3.32e-09	C	T	upstream_gene_variant	LOC_Os05g01560	vacuolar ATP synthase, putative, expressed
	rs5_331582	5	331582	6.16e-10	A	G	upstream_gene_variant	LOC_Os05g01560	vacuolar ATP synthase, putative, expressed
	rs5_331708	5	331708	1.36e-09	A	G	upstream_gene_variant	LOC_Os05g01560	vacuolar ATP synthase, putative, expressed
	rs5_332760	5	332760	1.39e-09	T	C	upstream_gene_variant	LOC_Os05g01560	vacuolar ATP synthase, putative, expressed
	rs5_332767	5	332767	1.38e-09	G	C	upstream_gene_variant	LOC_Os05g01560	vacuolar ATP synthase, putative, expressed
	rs5_333112	5	333112	4.98e-08	T	A	upstream_gene_variant	LOC_Os05g01560	vacuolar ATP synthase, putative, expressed
	rs5_333224	5	333224	1.79e-09	T	A	intergenic_region	LOC_Os05g01560-LOC_Os05g01570
	rs5_335278	5	335278	6.16e-10	G	A	upstream_gene_variant	LOC_Os05g01570	auxin-induced protein 5NG4, putative, expressed
	rs5_335397	5	335397	1.39e-09	T	C	upstream_gene_variant	LOC_Os05g01570	auxin-induced protein 5NG4, putative, expressed
	rs5_335846	5	335846	6.16e-10	C	T	upstream_gene_variant	LOC_Os05g01570	auxin-induced protein 5NG4, putative, expressed
	rs5_336339	5	336339	5.4e-10	G	A	upstream_gene_variant	LOC_Os05g01570	auxin-induced protein 5NG4, putative, expressed
	rs5_336472	5	336472	9.89e-10	T	C	upstream_gene_variant	LOC_Os05g01570	auxin-induced protein 5NG4, putative, expressed
	rs5_337108	5	337108	1.33e-09	T	A	upstream_gene_variant	LOC_Os05g01570	auxin-induced protein 5NG4, putative, expressed
	rs5_337356	5	337356	1.39e-09	A	T	upstream_gene_variant	LOC_Os05g01570	auxin-induced protein 5NG4, putative, expressed
	rs5_337357	5	337357	1.39e-09	G	T	upstream_gene_variant	LOC_Os05g01570	auxin-induced protein 5NG4, putative, expressed
	rs5_337595	5	337595	1.39e-09	C	T	upstream_gene_variant	LOC_Os05g01570	auxin-induced protein 5NG4, putative, expressed
	rs5_339139	5	339139	1.39e-09	C	T	synonymous_variant	LOC_Os05g01570	auxin-induced protein 5NG4, putative, expressed
	rs5_339797	5	339797	1.39e-09	C	T	intron_variant	LOC_Os05g01570	auxin-induced protein 5NG4, putative, expressed
	rs5_339828	5	339828	6.16e-10	T	C	intron_variant	LOC_Os05g01570	auxin-induced protein 5NG4, putative, expressed
	rs5_340129	5	340129	1.39e-09	A	G	missense_variant	LOC_Os05g01570	auxin-induced protein 5NG4, putative, expressed
	rs5_340176	5	340176	6.16e-10	G	C	missense_variant	LOC_Os05g01570	auxin-induced protein 5NG4, putative, expressed
	rs5_341755	5	341755	6.16e-10	A	G	upstream_gene_variant	LOC_Os05g01580	integral membrane protein DUF6 containing protein, expressed
	rs5_341796	5	341796	1.39e-09	C	T	upstream_gene_variant	LOC_Os05g01580	integral membrane protein DUF6 containing protein, expressed
	rs5_341804	5	341804	1.19e-09	C	T	upstream_gene_variant	LOC_Os05g01580	integral membrane protein DUF6 containing protein, expressed
	rs5_341849	5	341849	1.39e-09	T	C	upstream_gene_variant	LOC_Os05g01580	integral membrane protein DUF6 containing protein, expressed
	rs5_341874	5	341874	1.39e-09	G	A	upstream_gene_variant	LOC_Os05g01580	integral membrane protein DUF6 containing protein, expressed
	rs5_341937	5	341937	1.03e-09	T	C	upstream_gene_variant	LOC_Os05g01580	integral membrane protein DUF6 containing protein, expressed
	rs5_341954	5	341954	1.39e-09	G	T	upstream_gene_variant	LOC_Os05g01580	integral membrane protein DUF6 containing protein, expressed
	rs5_342109	5	342109	6.16e-10	A	C	upstream_gene_variant	LOC_Os05g01580	integral membrane protein DUF6 containing protein, expressed
	rs5_342226	5	342226	1.39e-09	C	G	upstream_gene_variant	LOC_Os05g01580	integral membrane protein DUF6 containing protein, expressed
	rs5_342235	5	342235	1.39e-09	T	C	upstream_gene_variant	LOC_Os05g01580	integral membrane protein DUF6 containing protein, expressed
	rs5_342243	5	342243	1.39e-09	G	A	upstream_gene_variant	LOC_Os05g01580	integral membrane protein DUF6 containing protein, expressed
	rs5_342283	5	342283	1.39e-09	A	G	upstream_gene_variant	LOC_Os05g01580	integral membrane protein DUF6 containing protein, expressed
	rs5_342296	5	342296	1.39e-09	T	C	upstream_gene_variant	LOC_Os05g01580	integral membrane protein DUF6 containing protein, expressed
	rs5_342343	5	342343	1.39e-09	G	A	upstream_gene_variant	LOC_Os05g01580	integral membrane protein DUF6 containing protein, expressed
	rs5_342352	5	342352	1.38e-09	G	A	upstream_gene_variant	LOC_Os05g01580	integral membrane protein DUF6 containing protein, expressed
	rs5_342384	5	342384	1.39e-09	A	C	upstream_gene_variant	LOC_Os05g01580	integral membrane protein DUF6 containing protein, expressed
	rs5_342404	5	342404	1.39e-09	A	T	upstream_gene_variant	LOC_Os05g01580	integral membrane protein DUF6 containing protein, expressed
	rs5_342493	5	342493	1.39e-09	A	G	upstream_gene_variant	LOC_Os05g01580	integral membrane protein DUF6 containing protein, expressed
	rs5_342561	5	342561	1.39e-09	C	T	upstream_gene_variant	LOC_Os05g01580	integral membrane protein DUF6 containing protein, expressed
	rs5_342630	5	342630	1.44e-09	A	G	upstream_gene_variant	LOC_Os05g01580	integral membrane protein DUF6 containing protein, expressed
	rs5_342691	5	342691	1.39e-09	A	G	upstream_gene_variant	LOC_Os05g01580	integral membrane protein DUF6 containing protein, expressed
	rs5_342843	5	342843	1.39e-09	G	T	upstream_gene_variant	LOC_Os05g01580	integral membrane protein DUF6 containing protein, expressed
	rs5_343062	5	343062	1.44e-09	T	C	upstream_gene_variant	LOC_Os05g01580	integral membrane protein DUF6 containing protein, expressed
	rs5_343114	5	343114	1.79e-09	T	A	upstream_gene_variant	LOC_Os05g01580	integral membrane protein DUF6 containing protein, expressed
	rs5_343467	5	343467	6.67e-10	T	C	upstream_gene_variant	LOC_Os05g01580	integral membrane protein DUF6 containing protein, expressed
	rs5_343510	5	343510	6.67e-10	C	T	upstream_gene_variant	LOC_Os05g01580	integral membrane protein DUF6 containing protein, expressed
	rs5_343923	5	343923	8.27e-10	A	T	upstream_gene_variant	LOC_Os05g01580	integral membrane protein DUF6 containing protein, expressed
	rs5_344352	5	344352	1.58e-09	T	A	upstream_gene_variant	LOC_Os05g01580	integral membrane protein DUF6 containing protein, expressed
	rs5_344723	5	344723	2.33e-08	A	T	upstream_gene_variant	LOC_Os05g01580	integral membrane protein DUF6 containing protein, expressed
	rs5_344953	5	344953	1.67e-09	C	T	upstream_gene_variant	LOC_Os05g01580	integral membrane protein DUF6 containing protein, expressed
	rs5_345033	5	345033	6.42e-10	G	A	upstream_gene_variant	LOC_Os05g01580	integral membrane protein DUF6 containing protein, expressed
	rs5_345083	5	345083	1.19e-08	C	T	upstream_gene_variant	LOC_Os05g01580	integral membrane protein DUF6 containing protein, expressed
	rs5_345115	5	345115	1.39e-09	C	T	upstream_gene_variant	LOC_Os05g01580	integral membrane protein DUF6 containing protein, expressed
	rs5_345232	5	345232	1.39e-09	C	T	upstream_gene_variant	LOC_Os05g01580	integral membrane protein DUF6 containing protein, expressed
	rs5_346882	5	346882	1e-08	G	A	upstream_gene_variant	LOC_Os05g01590	heat shock protein DnaJ, putative, expressed
	rs5_347288	5	347288	2.71e-09	G	C	missense_variant	LOC_Os05g01580	integral membrane protein DUF6 containing protein, expressed
	rs5_347591	5	347591	3.56e-12	T	A	upstream_gene_variant	LOC_Os05g01590	heat shock protein DnaJ, putative, expressed
	rs5_348262	5	348262	3.1e-10	G	A	upstream_gene_variant	LOC_Os05g01590	heat shock protein DnaJ, putative, expressed
	rs5_350571	5	350571	4.42e-09	C	G	upstream_gene_variant	LOC_Os05g01590	heat shock protein DnaJ, putative, expressed
	rs5_351345	5	351345	1.1e-11	C	A	upstream_gene_variant	LOC_Os05g01590	heat shock protein DnaJ, putative, expressed
	rs5_354623	5	354623	2.78e-12	G	A	downstream_gene_variant	LOC_Os05g01590	heat shock protein DnaJ, putative, expressed
	rs5_355335	5	355335	2.78e-12	G	A	downstream_gene_variant	LOC_Os05g01590	heat shock protein DnaJ, putative, expressed
	rs5_355801	5	355801	2.78e-12	G	A	synonymous_variant	LOC_Os05g01600	actin, putative, expressed
	rs5_356185	5	356185	2.78e-12	C	T	downstream_gene_variant	LOC_Os05g01590	heat shock protein DnaJ, putative, expressed
	rs5_356754	5	356754	9.92e-13	T	C	upstream_gene_variant	LOC_Os05g01600	actin, putative, expressed
	rs5_356799	5	356799	2.67e-12	A	G	upstream_gene_variant	LOC_Os05g01600	actin, putative, expressed
	rs5_356809	5	356809	2.67e-12	T	G	upstream_gene_variant	LOC_Os05g01600	actin, putative, expressed
	rs5_356834	5	356834	3.85e-13	T	A	upstream_gene_variant	LOC_Os05g01600	actin, putative, expressed
	rs5_356935	5	356935	1.76e-12	C	T	upstream_gene_variant	LOC_Os05g01600	actin, putative, expressed
	rs5_356986	5	356986	2.09e-12	T	C	upstream_gene_variant	LOC_Os05g01600	actin, putative, expressed
	rs5_357081	5	357081	2.78e-12	T	C	upstream_gene_variant	LOC_Os05g01600	actin, putative, expressed
	rs5_357179	5	357179	1.43e-12	C	T	upstream_gene_variant	LOC_Os05g01600	actin, putative, expressed
	rs5_357181	5	357181	1.43e-12	A	G	upstream_gene_variant	LOC_Os05g01600	actin, putative, expressed
	rs5_357269	5	357269	9.92e-13	C	T	upstream_gene_variant	LOC_Os05g01600	actin, putative, expressed
	rs5_357289	5	357289	2.78e-12	T	C	upstream_gene_variant	LOC_Os05g01600	actin, putative, expressed
	rs5_357561	5	357561	1.23e-11	T	C	upstream_gene_variant	LOC_Os05g01600	actin, putative, expressed
	rs5_357598	5	357598	9.92e-13	A	G	upstream_gene_variant	LOC_Os05g01600	actin, putative, expressed
	rs5_357623	5	357623	9.92e-13	A	G	upstream_gene_variant	LOC_Os05g01600	actin, putative, expressed
	rs5_357702	5	357702	2.78e-12	T	C	upstream_gene_variant	LOC_Os05g01600	actin, putative, expressed
	rs5_357728	5	357728	2.78e-12	T	G	upstream_gene_variant	LOC_Os05g01600	actin, putative, expressed
	rs5_357974	5	357974	9.92e-13	G	A	upstream_gene_variant	LOC_Os05g01600	actin, putative, expressed
	rs5_358002	5	358002	9.92e-13	G	A	upstream_gene_variant	LOC_Os05g01600	actin, putative, expressed
	rs5_358047	5	358047	2.78e-12	T	C	upstream_gene_variant	LOC_Os05g01600	actin, putative, expressed
	rs5_358166	5	358166	2.78e-12	G	A	upstream_gene_variant	LOC_Os05g01600	actin, putative, expressed
	rs5_358249	5	358249	9.92e-13	A	G	upstream_gene_variant	LOC_Os05g01600	actin, putative, expressed
	rs5_358371	5	358371	2.78e-12	G	A	upstream_gene_variant	LOC_Os05g01600	actin, putative, expressed
	rs5_358615	5	358615	2.52e-12	C	T	upstream_gene_variant	LOC_Os05g01600	actin, putative, expressed
	rs5_358682	5	358682	2.52e-12	A	G	upstream_gene_variant	LOC_Os05g01600	actin, putative, expressed
	rs5_358786	5	358786	2.78e-12	G	A	upstream_gene_variant	LOC_Os05g01600	actin, putative, expressed
	rs5_359203	5	359203	2.61e-12	C	T	upstream_gene_variant	LOC_Os05g01600	actin, putative, expressed
	rs5_359472	5	359472	2.78e-12	A	G	upstream_gene_variant	LOC_Os05g01600	actin, putative, expressed
	rs5_359594	5	359594	2.54e-12	G	A	upstream_gene_variant	LOC_Os05g01600	actin, putative, expressed
	rs5_359947	5	359947	2.78e-12	T	C	upstream_gene_variant	LOC_Os05g01600	actin, putative, expressed
	rs5_359973	5	359973	2.78e-12	T	C	upstream_gene_variant	LOC_Os05g01600	actin, putative, expressed
	rs5_360008	5	360008	2.78e-12	A	T	upstream_gene_variant	LOC_Os05g01600	actin, putative, expressed
	rs5_360340	5	360340	2.78e-12	A	G	upstream_gene_variant	LOC_Os05g01600	actin, putative, expressed
	rs5_360547	5	360547	2.78e-12	G	C	upstream_gene_variant	LOC_Os05g01600	actin, putative, expressed
	rs5_360955	5	360955	2.78e-12	G	A	upstream_gene_variant	LOC_Os05g01600	actin, putative, expressed
	rs5_361251	5	361251	2.78e-12	C	G	upstream_gene_variant	LOC_Os05g01600	actin, putative, expressed
	rs5_361348	5	361348	2.78e-12	G	T	upstream_gene_variant	LOC_Os05g01600	actin, putative, expressed
	rs5_361473	5	361473	2.78e-12	T	G	upstream_gene_variant	LOC_Os05g01600	actin, putative, expressed
	rs5_361989	5	361989	9.92e-13	A	G	upstream_gene_variant	LOC_Os05g01610	FYVE zinc finger domain containing protein, expressed
	rs5_363897	5	363897	1.43e-12	A	G	synonymous_variant	LOC_Os05g01610	FYVE zinc finger domain containing protein, expressed
	rs5_364374	5	364374	2.78e-12	A	G	synonymous_variant	LOC_Os05g01610	FYVE zinc finger domain containing protein, expressed
	rs5_364696	5	364696	2.78e-12	G	T	synonymous_variant	LOC_Os05g01610	FYVE zinc finger domain containing protein, expressed
	rs5_365592	5	365592	1.17e-09	T	C	downstream_gene_variant	LOC_Os05g01620	OsFBX155 - F-box domain containing protein, expressed
	rs5_365708	5	365708	3.56e-09	G	A	downstream_gene_variant	LOC_Os05g01620	OsFBX155 - F-box domain containing protein, expressed
	rs5_366048	5	366048	5.42e-10	A	G	downstream_gene_variant	LOC_Os05g01610	FYVE zinc finger domain containing protein, expressed
	rs5_368109	5	368109	9.92e-13	C	T	downstream_gene_variant	LOC_Os05g01610	FYVE zinc finger domain containing protein, expressed
	rs5_368408	5	368408	2.78e-12	T	C	downstream_gene_variant	LOC_Os05g01610	FYVE zinc finger domain containing protein, expressed
	rs5_368736	5	368736	2.78e-12	G	T	missense_variant	LOC_Os05g01620	OsFBX155 - F-box domain containing protein, expressed
	rs5_368946	5	368946	2.78e-12	T	C	downstream_gene_variant	LOC_Os05g01610	FYVE zinc finger domain containing protein, expressed
	rs5_369278	5	369278	2.78e-12	C	A	missense_variant	LOC_Os05g01620	OsFBX155 - F-box domain containing protein, expressed
	rs5_369560	5	369560	1.41e-11	G	T	synonymous_variant	LOC_Os05g01620	OsFBX155 - F-box domain containing protein, expressed
	rs5_369594	5	369594	1.41e-11	A	G	missense_variant	LOC_Os05g01620	OsFBX155 - F-box domain containing protein, expressed
	rs5_369608	5	369608	1e-08	G	A	synonymous_variant	LOC_Os05g01620	OsFBX155 - F-box domain containing protein, expressed
	rs5_369675	5	369675	2.86e-09	C	T	missense_variant	LOC_Os05g01620	OsFBX155 - F-box domain containing protein, expressed
	rs5_369768	5	369768	6.16e-08	G	A	missense_variant	LOC_Os05g01620	OsFBX155 - F-box domain containing protein, expressed
	rs5_370006	5	370006	2.78e-12	T	G	synonymous_variant	LOC_Os05g01620	OsFBX155 - F-box domain containing protein, expressed
	rs5_370316	5	370316	2.78e-12	G	A	downstream_gene_variant	LOC_Os05g01610	FYVE zinc finger domain containing protein, expressed
	rs5_370358	5	370358	2.78e-12	G	C	downstream_gene_variant	LOC_Os05g01610	FYVE zinc finger domain containing protein, expressed
	rs5_370412	5	370412	2.78e-12	C	T	downstream_gene_variant	LOC_Os05g01610	FYVE zinc finger domain containing protein, expressed
	rs5_370461	5	370461	3.07e-12	A	G	downstream_gene_variant	LOC_Os05g01610	FYVE zinc finger domain containing protein, expressed
	rs5_370523	5	370523	4.42e-12	G	A	downstream_gene_variant	LOC_Os05g01610	FYVE zinc finger domain containing protein, expressed
	rs5_370526	5	370526	4.84e-12	C	T	downstream_gene_variant	LOC_Os05g01610	FYVE zinc finger domain containing protein, expressed
	rs5_370611	5	370611	2.78e-12	T	C	downstream_gene_variant	LOC_Os05g01610	FYVE zinc finger domain containing protein, expressed
	rs5_370624	5	370624	4.92e-12	G	T	downstream_gene_variant	LOC_Os05g01610	FYVE zinc finger domain containing protein, expressed
	rs5_370737	5	370737	2.78e-12	C	T	downstream_gene_variant	LOC_Os05g01610	FYVE zinc finger domain containing protein, expressed
	rs5_371443	5	371443	4.09e-13	C	A	upstream_gene_variant	LOC_Os05g01620	OsFBX155 - F-box domain containing protein, expressed
	rs5_371613	5	371613	1.68e-11	C	T	upstream_gene_variant	LOC_Os05g01620	OsFBX155 - F-box domain containing protein, expressed
	rs5_371867	5	371867	1.77e-10	G	A	upstream_gene_variant	LOC_Os05g01620	OsFBX155 - F-box domain containing protein, expressed
	rs5_371873	5	371873	1.77e-10	A	G	upstream_gene_variant	LOC_Os05g01620	OsFBX155 - F-box domain containing protein, expressed
	rs5_372837	5	372837	2.78e-12	G	A	3_prime_UTR_variant	LOC_Os05g01630	OsFBX156 - F-box domain containing protein, expressed
	rs5_372877	5	372877	2.78e-12	C	T	3_prime_UTR_variant	LOC_Os05g01630	OsFBX156 - F-box domain containing protein, expressed
	rs5_372903	5	372903	9.92e-13	A	T	3_prime_UTR_variant	LOC_Os05g01630	OsFBX156 - F-box domain containing protein, expressed
	rs5_373276	5	373276	2.78e-12	G	A	3_prime_UTR_variant	LOC_Os05g01630	OsFBX156 - F-box domain containing protein, expressed
	rs5_373810	5	373810	2.78e-12	C	A	3_prime_UTR_variant	LOC_Os05g01630	OsFBX156 - F-box domain containing protein, expressed
	rs5_374279	5	374279	1e-08	G	A	missense_variant	LOC_Os05g01630	OsFBX156 - F-box domain containing protein, expressed
	rs5_374524	5	374524	4.18e-11	G	A	missense_variant	LOC_Os05g01630	OsFBX156 - F-box domain containing protein, expressed
	rs5_374529	5	374529	2.78e-12	G	A	synonymous_variant	LOC_Os05g01630	OsFBX156 - F-box domain containing protein, expressed
	rs5_374568	5	374568	2.78e-12	G	A	synonymous_variant	LOC_Os05g01630	OsFBX156 - F-box domain containing protein, expressed
	rs5_374824	5	374824	2.78e-12	G	A	missense_variant	LOC_Os05g01630	OsFBX156 - F-box domain containing protein, expressed
	rs5_375107	5	375107	2.78e-12	C	T	upstream_gene_variant	LOC_Os05g01620	OsFBX155 - F-box domain containing protein, expressed
	rs5_375146	5	375146	1e-08	A	G	upstream_gene_variant	LOC_Os05g01620	OsFBX155 - F-box domain containing protein, expressed
	rs5_375218	5	375218	9.92e-13	T	C	upstream_gene_variant	LOC_Os05g01620	OsFBX155 - F-box domain containing protein, expressed
	rs5_375397	5	375397	2.42e-12	C	T	upstream_gene_variant	LOC_Os05g01620	OsFBX155 - F-box domain containing protein, expressed
	rs5_375727	5	375727	2.78e-12	A	G	upstream_gene_variant	LOC_Os05g01620	OsFBX155 - F-box domain containing protein, expressed
	rs5_375737	5	375737	2.78e-12	C	T	upstream_gene_variant	LOC_Os05g01620	OsFBX155 - F-box domain containing protein, expressed
	rs5_375743	5	375743	2.1e-12	T	C	upstream_gene_variant	LOC_Os05g01620	OsFBX155 - F-box domain containing protein, expressed
	rs5_375896	5	375896	2.78e-12	C	A	upstream_gene_variant	LOC_Os05g01620	OsFBX155 - F-box domain containing protein, expressed
	rs5_375916	5	375916	2.78e-12	A	G	upstream_gene_variant	LOC_Os05g01620	OsFBX155 - F-box domain containing protein, expressed
	rs5_375939	5	375939	2.78e-12	G	A	upstream_gene_variant	LOC_Os05g01630	OsFBX156 - F-box domain containing protein, expressed
	rs5_376319	5	376319	2.78e-12	C	T	3_prime_UTR_variant	LOC_Os05g01635	expressed protein
	rs5_376792	5	376792	2.78e-12	C	T	missense_variant	LOC_Os05g01635	expressed protein
	rs5_377242	5	377242	2.78e-12	G	A	synonymous_variant	LOC_Os05g01635	expressed protein
	rs5_378323	5	378323	4.44e-11	A	C	upstream_gene_variant	LOC_Os05g01630	OsFBX156 - F-box domain containing protein, expressed
	rs5_378763	5	378763	2.94e-12	A	G	upstream_gene_variant	LOC_Os05g01630	OsFBX156 - F-box domain containing protein, expressed
	rs5_378767	5	378767	2.03e-10	G	A	upstream_gene_variant	LOC_Os05g01630	OsFBX156 - F-box domain containing protein, expressed
	rs5_378774	5	378774	2.94e-12	C	T	upstream_gene_variant	LOC_Os05g01630	OsFBX156 - F-box domain containing protein, expressed
	rs5_404721	5	404721	2.78e-12	G	A	upstream_gene_variant	LOC_Os05g01670	retrotransposon protein, putative, unclassified, expressed
	rs5_404767	5	404767	2.78e-12	G	A	upstream_gene_variant	LOC_Os05g01670	retrotransposon protein, putative, unclassified, expressed
	rs5_404990	5	404990	1e-08	T	G	upstream_gene_variant	LOC_Os05g01670	retrotransposon protein, putative, unclassified, expressed
	rs5_408795	5	408795	2.78e-12	A	G	upstream_gene_variant	LOC_Os05g01675	photosystem I P700 chlorophyll a apoprotein A1, putative, expressed
	rs5_410703	5	410703	2.78e-12	A	G	upstream_gene_variant	LOC_Os05g01675	photosystem I P700 chlorophyll a apoprotein A1, putative, expressed
	rs5_410869	5	410869	3.74e-12	C	T	upstream_gene_variant	LOC_Os05g01675	photosystem I P700 chlorophyll a apoprotein A1, putative, expressed
	rs5_410876	5	410876	3.74e-12	T	C	upstream_gene_variant	LOC_Os05g01675	photosystem I P700 chlorophyll a apoprotein A1, putative, expressed
	rs5_410885	5	410885	3.76e-12	G	A	upstream_gene_variant	LOC_Os05g01675	photosystem I P700 chlorophyll a apoprotein A1, putative, expressed
	rs5_411325	5	411325	1.05e-08	G	A	missense_variant	LOC_Os05g01690	expressed protein
	rs5_411909	5	411909	9.92e-13	T	C	splice_region_variant&intron_variant	LOC_Os05g01690	expressed protein
	rs5_412262	5	412262	2.78e-12	A	G	upstream_gene_variant	LOC_Os05g01675	photosystem I P700 chlorophyll a apoprotein A1, putative, expressed
	rs5_412523	5	412523	5.18e-13	A	G	upstream_gene_variant	LOC_Os05g01675	photosystem I P700 chlorophyll a apoprotein A1, putative, expressed
	rs5_414583	5	414583	2.78e-12	T	C	missense_variant	LOC_Os05g01690	expressed protein
	rs5_414584	5	414584	2.78e-12	G	A	synonymous_variant	LOC_Os05g01690	expressed protein
	rs5_414751	5	414751	2.78e-12	C	G	missense_variant	LOC_Os05g01690	expressed protein
	rs5_416574	5	416574	7.62e-12	T	A	downstream_gene_variant	LOC_Os05g01700	ABC transporter, ATP-binding protein, putative, expressed
	rs5_416971	5	416971	2.78e-12	A	G	missense_variant	LOC_Os05g01690	expressed protein
	rs5_417063	5	417063	9.92e-13	T	C	downstream_gene_variant	LOC_Os05g01700	ABC transporter, ATP-binding protein, putative, expressed
	rs5_417135	5	417135	2.78e-12	G	A	downstream_gene_variant	LOC_Os05g01700	ABC transporter, ATP-binding protein, putative, expressed
	rs5_417138	5	417138	2.78e-12	A	T	downstream_gene_variant	LOC_Os05g01700	ABC transporter, ATP-binding protein, putative, expressed
	rs5_417383	5	417383	2.78e-12	C	T	downstream_gene_variant	LOC_Os05g01700	ABC transporter, ATP-binding protein, putative, expressed
	rs5_418063	5	418063	3.5e-12	T	C	downstream_gene_variant	LOC_Os05g01700	ABC transporter, ATP-binding protein, putative, expressed
	rs5_418549	5	418549	2.78e-12	A	G	synonymous_variant	LOC_Os05g01690	expressed protein
	rs5_419664	5	419664	2.78e-12	G	T	downstream_gene_variant	LOC_Os05g01690	expressed protein
	rs5_419798	5	419798	2.78e-12	C	T	downstream_gene_variant	LOC_Os05g01690	expressed protein
	rs5_419814	5	419814	2.78e-12	T	C	downstream_gene_variant	LOC_Os05g01690	expressed protein
	rs5_420121	5	420121	2.54e-12	T	A	downstream_gene_variant	LOC_Os05g01690	expressed protein
	rs5_420429	5	420429	1.43e-12	C	T	downstream_gene_variant	LOC_Os05g01690	expressed protein
	rs5_420469	5	420469	2.29e-13	C	T	downstream_gene_variant	LOC_Os05g01690	expressed protein
	rs5_420599	5	420599	3.98e-12	C	T	downstream_gene_variant	LOC_Os05g01690	expressed protein
	rs5_420661	5	420661	1.25e-12	C	T	downstream_gene_variant	LOC_Os05g01690	expressed protein
	rs5_421607	5	421607	9.92e-13	G	T	3_prime_UTR_variant	LOC_Os05g01700	ABC transporter, ATP-binding protein, putative, expressed
	rs5_421677	5	421677	2.78e-12	G	A	3_prime_UTR_variant	LOC_Os05g01700	ABC transporter, ATP-binding protein, putative, expressed
	rs5_424109	5	424109	1.13e-12	C	T	downstream_gene_variant	LOC_Os05g01690	expressed protein
	rs5_424174	5	424174	9.92e-13	A	G	downstream_gene_variant	LOC_Os05g01690	expressed protein
	rs5_425248	5	425248	2.78e-12	C	T	intron_variant	LOC_Os05g01700	ABC transporter, ATP-binding protein, putative, expressed
	rs5_425528	5	425528	2.75e-12	A	C	intron_variant	LOC_Os05g01700	ABC transporter, ATP-binding protein, putative, expressed
	rs5_426022	5	426022	9.92e-13	G	A	intron_variant	LOC_Os05g01700	ABC transporter, ATP-binding protein, putative, expressed
	rs5_427564	5	427564	1.92e-13	A	G	synonymous_variant	LOC_Os05g01700	ABC transporter, ATP-binding protein, putative, expressed
	rs5_428472	5	428472	2.78e-12	G	A	intron_variant	LOC_Os05g01700	ABC transporter, ATP-binding protein, putative, expressed
	rs5_428498	5	428498	2.78e-12	C	A	intron_variant	LOC_Os05g01700	ABC transporter, ATP-binding protein, putative, expressed
	rs5_431117	5	431117	2.78e-12	C	T	intron_variant	LOC_Os05g01700	ABC transporter, ATP-binding protein, putative, expressed
	rs5_431169	5	431169	3.86e-12	G	A	intron_variant	LOC_Os05g01700	ABC transporter, ATP-binding protein, putative, expressed
	rs5_431959	5	431959	2.62e-12	G	A	upstream_gene_variant	LOC_Os05g01700	ABC transporter, ATP-binding protein, putative, expressed
	rs5_433296	5	433296	2.78e-12	C	T	upstream_gene_variant	LOC_Os05g01700	ABC transporter, ATP-binding protein, putative, expressed
	rs5_433319	5	433319	7.49e-13	C	T	upstream_gene_variant	LOC_Os05g01700	ABC transporter, ATP-binding protein, putative, expressed
	rs5_435192	5	435192	1.79e-13	A	G	upstream_gene_variant	LOC_Os05g01700	ABC transporter, ATP-binding protein, putative, expressed
	rs5_435422	5	435422	1.79e-13	G	A	upstream_gene_variant	LOC_Os05g01700	ABC transporter, ATP-binding protein, putative, expressed
	rs5_435432	5	435432	6.21e-14	G	A	upstream_gene_variant	LOC_Os05g01700	ABC transporter, ATP-binding protein, putative, expressed
	rs5_435638	5	435638	1.79e-13	G	T	upstream_gene_variant	LOC_Os05g01700	ABC transporter, ATP-binding protein, putative, expressed
	rs5_435822	5	435822	6.21e-14	A	G	upstream_gene_variant	LOC_Os05g01700	ABC transporter, ATP-binding protein, putative, expressed
	rs5_436214	5	436214	1.79e-13	C	T	upstream_gene_variant	LOC_Os05g01700	ABC transporter, ATP-binding protein, putative, expressed
	rs5_436228	5	436228	1.79e-13	A	G	upstream_gene_variant	LOC_Os05g01700	ABC transporter, ATP-binding protein, putative, expressed
	rs5_436250	5	436250	1.79e-13	G	A	upstream_gene_variant	LOC_Os05g01700	ABC transporter, ATP-binding protein, putative, expressed
	rs5_436619	5	436619	1.79e-13	C	T	upstream_gene_variant	LOC_Os05g01700	ABC transporter, ATP-binding protein, putative, expressed
	rs5_436664	5	436664	1.14e-14	G	A	upstream_gene_variant	LOC_Os05g01700	ABC transporter, ATP-binding protein, putative, expressed
	rs5_436690	5	436690	1.79e-08	C	T	upstream_gene_variant	LOC_Os05g01700	ABC transporter, ATP-binding protein, putative, expressed
	rs5_436945	5	436945	1.85e-13	G	A	upstream_gene_variant	LOC_Os05g01710	transcription initiation factor IIA gamma chain, putative, expressed
	rs5_437057	5	437057	3.15e-14	T	G	5_prime_UTR_variant	LOC_Os05g01710	transcription initiation factor IIA gamma chain, putative, expressed
	rs5_437375	5	437375	3.34e-14	G	T	5_prime_UTR_variant	LOC_Os05g01710	transcription initiation factor IIA gamma chain, putative, expressed
	rs5_437383	5	437383	3.15e-14	C	T	5_prime_UTR_variant	LOC_Os05g01710	transcription initiation factor IIA gamma chain, putative, expressed
	rs5_437499	5	437499	2.06e-12	T	A	missense_variant	LOC_Os05g01710	transcription initiation factor IIA gamma chain, putative, expressed
	rs5_437500	5	437500	1.79e-13	C	G	synonymous_variant	LOC_Os05g01710	transcription initiation factor IIA gamma chain, putative, expressed
	rs5_437989	5	437989	1.41e-13	C	T	intron_variant	LOC_Os05g01710	transcription initiation factor IIA gamma chain, putative, expressed
	rs5_438036	5	438036	1.79e-13	G	T	intron_variant	LOC_Os05g01710	transcription initiation factor IIA gamma chain, putative, expressed
	rs5_438206	5	438206	6.21e-14	C	T	intron_variant	LOC_Os05g01710	transcription initiation factor IIA gamma chain, putative, expressed
	rs5_438487	5	438487	1.79e-13	C	T	intron_variant	LOC_Os05g01710	transcription initiation factor IIA gamma chain, putative, expressed
	rs5_438578	5	438578	6.21e-14	C	T	intron_variant	LOC_Os05g01710	transcription initiation factor IIA gamma chain, putative, expressed
	rs5_438733	5	438733	1.67e-13	C	T	intron_variant	LOC_Os05g01710	transcription initiation factor IIA gamma chain, putative, expressed
	rs5_439049	5	439049	1.79e-13	T	C	intron_variant	LOC_Os05g01710	transcription initiation factor IIA gamma chain, putative, expressed
	rs5_439616	5	439616	1.79e-13	G	A	intron_variant	LOC_Os05g01710	transcription initiation factor IIA gamma chain, putative, expressed
	rs5_439950	5	439950	1.79e-13	G	A	intron_variant	LOC_Os05g01710	transcription initiation factor IIA gamma chain, putative, expressed
	rs5_442190	5	442190	6.23e-08	C	T	upstream_gene_variant	LOC_Os05g01730	drought induced 19 protein, putative, expressed
	rs5_442213	5	442213	7.18e-14	C	G	upstream_gene_variant	LOC_Os05g01730	drought induced 19 protein, putative, expressed
	rs5_442446	5	442446	7.43e-10	C	T	upstream_gene_variant	LOC_Os05g01730	drought induced 19 protein, putative, expressed
	rs5_442581	5	442581	6.21e-14	G	A	upstream_gene_variant	LOC_Os05g01730	drought induced 19 protein, putative, expressed
	rs5_443952	5	443952	2.07e-13	C	T	upstream_gene_variant	LOC_Os05g01730	drought induced 19 protein, putative, expressed
qV-5.2	rs5_444857	5	444857	3.92e-09	G	T	upstream_gene_variant	LOC_Os05g01730	drought induced 19 protein, putative, expressed
	rs5_444870	5	444870	3.92e-09	T	C	upstream_gene_variant	LOC_Os05g01730	drought induced 19 protein, putative, expressed
	rs5_444879	5	444879	3.92e-09	G	C	upstream_gene_variant	LOC_Os05g01730	drought induced 19 protein, putative, expressed
	rs5_444888	5	444888	3.92e-09	C	T	upstream_gene_variant	LOC_Os05g01730	drought induced 19 protein, putative, expressed
	rs5_445095	5	445095	3.92e-09	A	T	upstream_gene_variant	LOC_Os05g01730	drought induced 19 protein, putative, expressed
	rs5_445497	5	445497	3.74e-09	C	G	upstream_gene_variant	LOC_Os05g01730	drought induced 19 protein, putative, expressed
	rs5_445703	5	445703	3.92e-09	C	T	upstream_gene_variant	LOC_Os05g01730	drought induced 19 protein, putative, expressed
	rs5_445741	5	445741	3.92e-09	C	T	upstream_gene_variant	LOC_Os05g01730	drought induced 19 protein, putative, expressed
	rs5_445806	5	445806	3.92e-09	C	T	upstream_gene_variant	LOC_Os05g01730	drought induced 19 protein, putative, expressed
	rs5_445873	5	445873	3.92e-09	C	T	upstream_gene_variant	LOC_Os05g01730	drought induced 19 protein, putative, expressed
	rs5_446118	5	446118	3.92e-09	C	G	upstream_gene_variant	LOC_Os05g01730	drought induced 19 protein, putative, expressed
	rs5_446445	5	446445	3.92e-09	A	G	5_prime_UTR_variant	LOC_Os05g01730	drought induced 19 protein, putative, expressed
	rs5_446449	5	446449	3.09e-09	T	C	5_prime_UTR_variant	LOC_Os05g01730	drought induced 19 protein, putative, expressed
	rs5_446757	5	446757	3.92e-09	T	A	downstream_gene_variant	LOC_Os05g01710	transcription initiation factor IIA gamma chain, putative, expressed
	rs5_446908	5	446908	8.59e-10	T	C	downstream_gene_variant	LOC_Os05g01710	transcription initiation factor IIA gamma chain, putative, expressed
	rs5_448546	5	448546	3.92e-09	C	G	3_prime_UTR_variant	LOC_Os05g01730	drought induced 19 protein, putative, expressed
	rs5_450177	5	450177	4.03e-09	A	T	downstream_gene_variant	LOC_Os05g01730	drought induced 19 protein, putative, expressed
	rs5_450809	5	450809	3.92e-09	T	C	splice_region_variant&intron_variant	LOC_Os05g01750	TruB family pseudouridylate synthase, putative, expressed
	rs5_451222	5	451222	1.4e-09	T	A	downstream_gene_variant	LOC_Os05g01730	drought induced 19 protein, putative, expressed
	rs5_451879	5	451879	3.92e-09	A	G	downstream_gene_variant	LOC_Os05g01730	drought induced 19 protein, putative, expressed
	rs5_452571	5	452571	3.92e-09	C	T	synonymous_variant	LOC_Os05g01750	TruB family pseudouridylate synthase, putative, expressed
	rs5_453169	5	453169	3.92e-09	G	A	5_prime_UTR_premature_start_codon_gain_variant	LOC_Os05g01750	TruB family pseudouridylate synthase, putative, expressed
	rs5_453356	5	453356	1.19e-09	C	A	upstream_gene_variant	LOC_Os05g01750	TruB family pseudouridylate synthase, putative, expressed
	rs5_453433	5	453433	3.85e-09	C	T	upstream_gene_variant	LOC_Os05g01750	TruB family pseudouridylate synthase, putative, expressed
	rs5_453463	5	453463	2.22e-09	G	A	upstream_gene_variant	LOC_Os05g01750	TruB family pseudouridylate synthase, putative, expressed
	rs5_453569	5	453569	3.1e-08	A	G	upstream_gene_variant	LOC_Os05g01750	TruB family pseudouridylate synthase, putative, expressed
	rs5_453611	5	453611	2.36e-08	G	A	upstream_gene_variant	LOC_Os05g01750	TruB family pseudouridylate synthase, putative, expressed
	rs5_453694	5	453694	7.01e-10	A	G	upstream_gene_variant	LOC_Os05g01750	TruB family pseudouridylate synthase, putative, expressed
	rs5_453717	5	453717	3.92e-09	C	T	upstream_gene_variant	LOC_Os05g01750	TruB family pseudouridylate synthase, putative, expressed
	rs5_453754	5	453754	8.67e-09	T	C	upstream_gene_variant	LOC_Os05g01750	TruB family pseudouridylate synthase, putative, expressed
	rs5_453866	5	453866	3.35e-09	T	A	3_prime_UTR_variant	LOC_Os05g01760	lysine ketoglutarate reductase trans-splicing related 1, putative, expressed
	rs5_453947	5	453947	1e-08	A	T	3_prime_UTR_variant	LOC_Os05g01760	lysine ketoglutarate reductase trans-splicing related 1, putative, expressed
	rs5_454263	5	454263	1.41e-09	A	G	missense_variant	LOC_Os05g01760	lysine ketoglutarate reductase trans-splicing related 1, putative, expressed
	rs5_456689	5	456689	3.54e-09	C	T	missense_variant	LOC_Os05g01760	lysine ketoglutarate reductase trans-splicing related 1, putative, expressed
	rs5_457765	5	457765	3.92e-09	T	G	upstream_gene_variant	LOC_Os05g01750	TruB family pseudouridylate synthase, putative, expressed
	rs5_457828	5	457828	3.92e-09	A	T	upstream_gene_variant	LOC_Os05g01750	TruB family pseudouridylate synthase, putative, expressed
	rs5_458051	5	458051	1.35e-09	C	A	5_prime_UTR_variant	LOC_Os05g01760	lysine ketoglutarate reductase trans-splicing related 1, putative, expressed
	rs5_458811	5	458811	3.92e-09	C	A	upstream_gene_variant	LOC_Os05g01760	lysine ketoglutarate reductase trans-splicing related 1, putative, expressed
	rs5_459715	5	459715	3.92e-09	A	G	upstream_gene_variant	LOC_Os05g01760	lysine ketoglutarate reductase trans-splicing related 1, putative, expressed
	rs5_459826	5	459826	3.92e-09	T	C	upstream_gene_variant	LOC_Os05g01760	lysine ketoglutarate reductase trans-splicing related 1, putative, expressed
	rs5_460134	5	460134	4.08e-09	C	T	upstream_gene_variant	LOC_Os05g01760	lysine ketoglutarate reductase trans-splicing related 1, putative, expressed
	rs5_460721	5	460721	6.16e-09	G	A	upstream_gene_variant	LOC_Os05g01760	lysine ketoglutarate reductase trans-splicing related 1, putative, expressed
	rs5_461078	5	461078	4.08e-09	C	G	upstream_gene_variant	LOC_Os05g01760	lysine ketoglutarate reductase trans-splicing related 1, putative, expressed
	rs5_461124	5	461124	3.92e-09	C	T	upstream_gene_variant	LOC_Os05g01760	lysine ketoglutarate reductase trans-splicing related 1, putative, expressed
	rs5_461257	5	461257	3.92e-09	C	T	upstream_gene_variant	LOC_Os05g01760	lysine ketoglutarate reductase trans-splicing related 1, putative, expressed
	rs5_461986	5	461986	9.01e-09	G	A	upstream_gene_variant	LOC_Os05g01760	lysine ketoglutarate reductase trans-splicing related 1, putative, expressed
	rs5_462354	5	462354	8.67e-09	C	T	upstream_gene_variant	LOC_Os05g01760	lysine ketoglutarate reductase trans-splicing related 1, putative, expressed
	rs5_462404	5	462404	3.68e-09	G	A	upstream_gene_variant	LOC_Os05g01760	lysine ketoglutarate reductase trans-splicing related 1, putative, expressed
	rs5_462860	5	462860	1.4e-09	C	T	upstream_gene_variant	LOC_Os05g01760	lysine ketoglutarate reductase trans-splicing related 1, putative, expressed
	rs5_463170	5	463170	3.92e-09	G	A	upstream_gene_variant	LOC_Os05g01760	lysine ketoglutarate reductase trans-splicing related 1, putative, expressed
	rs5_463267	5	463267	3.92e-09	C	A	upstream_gene_variant	LOC_Os05g01760	lysine ketoglutarate reductase trans-splicing related 1, putative, expressed
	rs5_463383	5	463383	3.92e-09	A	T	downstream_gene_variant	LOC_Os05g01770	transposon protein, putative, unclassified, expressed
	rs5_463715	5	463715	3.71e-09	G	A	downstream_gene_variant	LOC_Os05g01770	transposon protein, putative, unclassified, expressed
	rs5_463724	5	463724	3.92e-09	C	T	downstream_gene_variant	LOC_Os05g01770	transposon protein, putative, unclassified, expressed
	rs5_463740	5	463740	3.92e-09	C	T	downstream_gene_variant	LOC_Os05g01770	transposon protein, putative, unclassified, expressed
	rs5_463848	5	463848	1.32e-09	G	T	downstream_gene_variant	LOC_Os05g01770	transposon protein, putative, unclassified, expressed
	rs5_464038	5	464038	5.18e-09	G	T	downstream_gene_variant	LOC_Os05g01770	transposon protein, putative, unclassified, expressed
	rs5_464142	5	464142	1.01e-09	T	A	downstream_gene_variant	LOC_Os05g01770	transposon protein, putative, unclassified, expressed
	rs5_464676	5	464676	3.55e-10	C	A	downstream_gene_variant	LOC_Os05g01770	transposon protein, putative, unclassified, expressed
	rs5_464830	5	464830	8.59e-10	T	A	downstream_gene_variant	LOC_Os05g01770	transposon protein, putative, unclassified, expressed
	rs5_466594	5	466594	3.92e-09	C	T	upstream_gene_variant	LOC_Os05g01780	STE_PAK_Ste20++TranslationKinase_Slob_Wnk.1 - STE kinases include homologs to sterile 7, sterile 11 and sterile 20 from yeast, expressed
	rs5_466617	5	466617	3.92e-09	G	A	upstream_gene_variant	LOC_Os05g01780	STE_PAK_Ste20++TranslationKinase_Slob_Wnk.1 - STE kinases include homologs to sterile 7, sterile 11 and sterile 20 from yeast, expressed
	rs5_466684	5	466684	5.35e-09	C	T	upstream_gene_variant	LOC_Os05g01780	STE_PAK_Ste20++TranslationKinase_Slob_Wnk.1 - STE kinases include homologs to sterile 7, sterile 11 and sterile 20 from yeast, expressed
	rs5_466780	5	466780	5.35e-09	A	G	missense_variant	LOC_Os05g01770	transposon protein, putative, unclassified, expressed
	rs5_466802	5	466802	5.35e-09	C	T	missense_variant	LOC_Os05g01770	transposon protein, putative, unclassified, expressed
	rs5_467061	5	467061	3.92e-09	G	T	upstream_gene_variant	LOC_Os05g01780	STE_PAK_Ste20++TranslationKinase_Slob_Wnk.1 - STE kinases include homologs to sterile 7, sterile 11 and sterile 20 from yeast, expressed
	rs5_467100	5	467100	2.97e-08	G	C	upstream_gene_variant	LOC_Os05g01780	STE_PAK_Ste20++TranslationKinase_Slob_Wnk.1 - STE kinases include homologs to sterile 7, sterile 11 and sterile 20 from yeast, expressed
	rs5_467102	5	467102	2.97e-08	C	T	upstream_gene_variant	LOC_Os05g01780	STE_PAK_Ste20++TranslationKinase_Slob_Wnk.1 - STE kinases include homologs to sterile 7, sterile 11 and sterile 20 from yeast, expressed
	rs5_467406	5	467406	1.4e-09	C	T	missense_variant	LOC_Os05g01770	transposon protein, putative, unclassified, expressed
	rs5_468000	5	468000	3.92e-09	G	A	upstream_gene_variant	LOC_Os05g01780	STE_PAK_Ste20++TranslationKinase_Slob_Wnk.1 - STE kinases include homologs to sterile 7, sterile 11 and sterile 20 from yeast, expressed
	rs5_468049	5	468049	3.92e-09	G	A	upstream_gene_variant	LOC_Os05g01780	STE_PAK_Ste20++TranslationKinase_Slob_Wnk.1 - STE kinases include homologs to sterile 7, sterile 11 and sterile 20 from yeast, expressed
	rs5_468309	5	468309	1.77e-08	T	C	upstream_gene_variant	LOC_Os05g01780	STE_PAK_Ste20++TranslationKinase_Slob_Wnk.1 - STE kinases include homologs to sterile 7, sterile 11 and sterile 20 from yeast, expressed
	rs5_468702	5	468702	3.92e-09	G	T	upstream_gene_variant	LOC_Os05g01770	transposon protein, putative, unclassified, expressed
	rs5_468866	5	468866	1.4e-09	G	A	upstream_gene_variant	LOC_Os05g01770	transposon protein, putative, unclassified, expressed
	rs5_469258	5	469258	3.92e-09	T	C	upstream_gene_variant	LOC_Os05g01770	transposon protein, putative, unclassified, expressed
	rs5_469342	5	469342	3.92e-09	C	T	upstream_gene_variant	LOC_Os05g01770	transposon protein, putative, unclassified, expressed
	rs5_469357	5	469357	3.92e-09	C	T	upstream_gene_variant	LOC_Os05g01770	transposon protein, putative, unclassified, expressed
	rs5_469369	5	469369	3.92e-09	C	T	upstream_gene_variant	LOC_Os05g01770	transposon protein, putative, unclassified, expressed
	rs5_469391	5	469391	3.92e-09	C	T	upstream_gene_variant	LOC_Os05g01770	transposon protein, putative, unclassified, expressed
	rs5_469403	5	469403	3.92e-09	G	A	upstream_gene_variant	LOC_Os05g01770	transposon protein, putative, unclassified, expressed
	rs5_469493	5	469493	3.92e-09	C	T	upstream_gene_variant	LOC_Os05g01770	transposon protein, putative, unclassified, expressed
	rs5_469523	5	469523	1.4e-09	G	C	upstream_gene_variant	LOC_Os05g01770	transposon protein, putative, unclassified, expressed
	rs5_469542	5	469542	3.92e-09	G	A	upstream_gene_variant	LOC_Os05g01770	transposon protein, putative, unclassified, expressed
	rs5_469657	5	469657	3.53e-09	C	T	upstream_gene_variant	LOC_Os05g01770	transposon protein, putative, unclassified, expressed
	rs5_469841	5	469841	5.81e-10	G	A	upstream_gene_variant	LOC_Os05g01770	transposon protein, putative, unclassified, expressed
	rs5_470086	5	470086	3.92e-09	A	G	upstream_gene_variant	LOC_Os05g01770	transposon protein, putative, unclassified, expressed
	rs5_470739	5	470739	3.92e-09	G	A	upstream_gene_variant	LOC_Os05g01770	transposon protein, putative, unclassified, expressed
	rs5_470927	5	470927	3.92e-09	G	A	upstream_gene_variant	LOC_Os05g01770	transposon protein, putative, unclassified, expressed
	rs5_471148	5	471148	2.46e-08	C	T	upstream_gene_variant	LOC_Os05g01770	transposon protein, putative, unclassified, expressed
	rs5_471886	5	471886	3.92e-09	G	A	upstream_gene_variant	LOC_Os05g01770	transposon protein, putative, unclassified, expressed
	rs5_471941	5	471941	1.73e-08	G	T	upstream_gene_variant	LOC_Os05g01770	transposon protein, putative, unclassified, expressed
	rs5_472004	5	472004	1.4e-09	T	C	upstream_gene_variant	LOC_Os05g01770	transposon protein, putative, unclassified, expressed
	rs5_473002	5	473002	3.92e-09	C	T	upstream_gene_variant	LOC_Os05g01770	transposon protein, putative, unclassified, expressed
	rs5_473811	5	473811	5.2e-09	A	T	upstream_gene_variant	LOC_Os05g01790	expressed protein
	rs5_474179	5	474179	3.92e-09	A	G	upstream_gene_variant	LOC_Os05g01790	expressed protein
	rs5_475460	5	475460	3.92e-09	G	A	missense_variant	LOC_Os05g01780	STE_PAK_Ste20++TranslationKinase_Slob_Wnk.1 - STE kinases include homologs to sterile 7, sterile 11 and sterile 20 from yeast, expressed
	rs5_475895	5	475895	3.92e-09	G	A	3_prime_UTR_variant	LOC_Os05g01780	STE_PAK_Ste20++TranslationKinase_Slob_Wnk.1 - STE kinases include homologs to sterile 7, sterile 11 and sterile 20 from yeast, expressed
	rs5_476382	5	476382	3.92e-09	T	C	upstream_gene_variant	LOC_Os05g01790	expressed protein
qP9a-12.1	rs12_17003758	12	17003758	1.36773e-11	T	A	downstream_gene_variant	LOC_Os12g28760	expressed protein
	rs12_17006078	12	17006078	7.43065e-11	G	A	downstream_gene_variant	LOC_Os12g28770	POEI19 - Pollen Ole e I allergen and extensin family protein precursor, expressed
	rs12_17006520	12	17006520	3.95951e-11	C	T	downstream_gene_variant	LOC_Os12g28770	POEI19 - Pollen Ole e I allergen and extensin family protein precursor, expressed
	rs12_17007732	12	17007732	1.05218e-09	G	A	downstream_gene_variant	LOC_Os12g28770	POEI19 - Pollen Ole e I allergen and extensin family protein precursor, expressed
	rs12_17009931	12	17009931	2.03664e-09	G	C	missense_variant	LOC_Os12g28770	POEI19 - Pollen Ole e I allergen and extensin family protein precursor, expressed
	rs12_17011966	12	17011966	3.91106e-11	C	T	upstream_gene_variant	LOC_Os12g28770	POEI19 - Pollen Ole e I allergen and extensin family protein precursor, expressed
	rs12_17012546	12	17012546	9.0394e-13	G	A	upstream_gene_variant	LOC_Os12g28770	POEI19 - Pollen Ole e I allergen and extensin family protein precursor, expressed
	rs12_17013342	12	17013342	4.98378e-11	G	A	upstream_gene_variant	LOC_Os12g28770	POEI19 - Pollen Ole e I allergen and extensin family protein precursor, expressed
	rs12_17013493	12	17013493	4.92022e-12	C	T	upstream_gene_variant	LOC_Os12g28770	POEI19 - Pollen Ole e I allergen and extensin family protein precursor, expressed
	rs12_17013499	12	17013499	1.47145e-09	C	T	upstream_gene_variant	LOC_Os12g28770	POEI19 - Pollen Ole e I allergen and extensin family protein precursor, expressed
	rs12_17013514	12	17013514	1.66405e-10	C	T	upstream_gene_variant	LOC_Os12g28770	POEI19 - Pollen Ole e I allergen and extensin family protein precursor, expressed
	rs12_17013686	12	17013686	2.88661e-12	A	G	upstream_gene_variant	LOC_Os12g28770	POEI19 - Pollen Ole e I allergen and extensin family protein precursor, expressed
	rs12_17013940	12	17013940	1.35294e-10	C	T	upstream_gene_variant	LOC_Os12g28770	POEI19 - Pollen Ole e I allergen and extensin family protein precursor, expressed
	rs12_17014136	12	17014136	5.35223e-11	C	A	upstream_gene_variant	LOC_Os12g28770	POEI19 - Pollen Ole e I allergen and extensin family protein precursor, expressed
	rs12_17014246	12	17014246	6.12348e-11	C	T	upstream_gene_variant	LOC_Os12g28770	POEI19 - Pollen Ole e I allergen and extensin family protein precursor, expressed
	rs12_17015697	12	17015697	7.515e-11	G	A	stop_gained	LOC_Os12g28780	expressed protein
	rs12_17015698	12	17015698	1.95659e-11	C	T	synonymous_variant	LOC_Os12g28780	expressed protein
	rs12_17015754	12	17015754	3.25186e-08	C	T	missense_variant	LOC_Os12g28780	expressed protein
	rs12_17015755	12	17015755	1.16527e-10	C	T	synonymous_variant	LOC_Os12g28780	expressed protein
	rs12_17015832	12	17015832	1.88586e-08	C	T	missense_variant	LOC_Os12g28780	expressed protein
	rs12_17015858	12	17015858	4.50347e-11	C	T	missense_variant	LOC_Os12g28780	expressed protein
	rs12_17015947	12	17015947	9.39094e-09	T	C	upstream_gene_variant	LOC_Os12g28770	POEI19 - Pollen Ole e I allergen and extensin family protein precursor, expressed
	rs12_17015976	12	17015976	2.18379e-08	C	T	upstream_gene_variant	LOC_Os12g28770	POEI19 - Pollen Ole e I allergen and extensin family protein precursor, expressed
	rs12_17015995	12	17015995	9.99403e-10	A	G	upstream_gene_variant	LOC_Os12g28770	POEI19 - Pollen Ole e I allergen and extensin family protein precursor, expressed
	rs12_17016036	12	17016036	1.58129e-13	A	T	upstream_gene_variant	LOC_Os12g28770	POEI19 - Pollen Ole e I allergen and extensin family protein precursor, expressed
	rs12_17037423	12	17037423	3.70185e-11	C	T	upstream_gene_variant	LOC_Os12g28810	transposon protein, putative, CACTA, En/Spm sub-class, expressed
	rs12_17037529	12	17037529	7.38432e-11	C	T	upstream_gene_variant	LOC_Os12g28810	transposon protein, putative, CACTA, En/Spm sub-class, expressed
	rs12_17037630	12	17037630	5.85325e-11	G	A	upstream_gene_variant	LOC_Os12g28810	transposon protein, putative, CACTA, En/Spm sub-class, expressed
	rs12_17037785	12	17037785	6.6999e-11	G	A	upstream_gene_variant	LOC_Os12g28810	transposon protein, putative, CACTA, En/Spm sub-class, expressed
	rs12_17038887	12	17038887	2.04571e-12	T	C	missense_variant	LOC_Os12g28820	expressed protein
	rs12_17056060	12	17056060	1.35158e-12	G	C	missense_variant	LOC_Os12g28850	retrotransposon protein, putative, unclassified, expressed
	rs12_17064404	12	17064404	1.58788e-10	A	G	upstream_gene_variant	LOC_Os12g28860	expressed protein
	rs12_17064878	12	17064878	1.1475e-10	C	A	synonymous_variant	LOC_Os12g28870	expressed protein
	rs12_17067224	12	17067224	2.7809e-11	A	T	upstream_gene_variant	LOC_Os12g28860	expressed protein
	rs12_17067571	12	17067571	2.85793e-11	G	A	upstream_gene_variant	LOC_Os12g28860	expressed protein
	rs12_17067702	12	17067702	7.56016e-11	G	A	upstream_gene_variant	LOC_Os12g28860	expressed protein
	rs12_17067912	12	17067912	8.64915e-11	G	A	upstream_gene_variant	LOC_Os12g28860	expressed protein
	rs12_17068567	12	17068567	9.92974e-10	A	G	upstream_gene_variant	LOC_Os12g28860	expressed protein
	rs12_17068758	12	17068758	8.632e-11	G	A	upstream_gene_variant	LOC_Os12g28880	LTPL110 - Protease inhibitor/seed storage/LTP family protein precursor, putative, expressed
	rs12_17069279	12	17069279	2.4098e-11	C	T	upstream_gene_variant	LOC_Os12g28880	LTPL110 - Protease inhibitor/seed storage/LTP family protein precursor, putative, expressed
	rs12_17069629	12	17069629	6.94856e-12	C	T	upstream_gene_variant	LOC_Os12g28880	LTPL110 - Protease inhibitor/seed storage/LTP family protein precursor, putative, expressed
	rs12_17069831	12	17069831	9.74801e-11	A	G	upstream_gene_variant	LOC_Os12g28880	LTPL110 - Protease inhibitor/seed storage/LTP family protein precursor, putative, expressed
	rs12_17071218	12	17071218	1.00451e-08	G	A	missense_variant	LOC_Os12g28880	LTPL110 - Protease inhibitor/seed storage/LTP family protein precursor, putative, expressed
	rs12_17071971	12	17071971	5.26721e-11	C	A	downstream_gene_variant	LOC_Os12g28880	LTPL110 - Protease inhibitor/seed storage/LTP family protein precursor, putative, expressed
	rs12_17071972	12	17071972	2.66901e-10	A	T	downstream_gene_variant	LOC_Os12g28880	LTPL110 - Protease inhibitor/seed storage/LTP family protein precursor, putative, expressed
	rs12_17072135	12	17072135	8.15626e-12	G	C	downstream_gene_variant	LOC_Os12g28880	LTPL110 - Protease inhibitor/seed storage/LTP family protein precursor, putative, expressed
	rs12_17072652	12	17072652	2.05703e-11	A	G	downstream_gene_variant	LOC_Os12g28880	LTPL110 - Protease inhibitor/seed storage/LTP family protein precursor, putative, expressed
	rs12_17073406	12	17073406	1.18579e-11	C	T	downstream_gene_variant	LOC_Os12g28880	LTPL110 - Protease inhibitor/seed storage/LTP family protein precursor, putative, expressed
	rs12_17073503	12	17073503	4.31504e-11	A	T	downstream_gene_variant	LOC_Os12g28880	LTPL110 - Protease inhibitor/seed storage/LTP family protein precursor, putative, expressed
	rs12_17073678	12	17073678	2.60045e-11	C	T	downstream_gene_variant	LOC_Os12g28880	LTPL110 - Protease inhibitor/seed storage/LTP family protein precursor, putative, expressed
	rs12_17082057	12	17082057	2.1124e-12	G	A	splice_region_variant&intron_variant	LOC_Os12g28890	retrotransposon protein, putative, unclassified, expressed
	rs12_17082066	12	17082066	1.15105e-10	G	A	missense_variant&splice_region_variant	LOC_Os12g28890	retrotransposon protein, putative, unclassified, expressed
	rs12_17082123	12	17082123	8.88101e-12	G	A	missense_variant	LOC_Os12g28890	retrotransposon protein, putative, unclassified, expressed
	rs12_17082188	12	17082188	1.29878e-11	G	A	synonymous_variant	LOC_Os12g28890	retrotransposon protein, putative, unclassified, expressed
	rs12_17082498	12	17082498	3.7164e-12	G	A	splice_region_variant&intron_variant	LOC_Os12g28890	retrotransposon protein, putative, unclassified, expressed
	rs12_17082654	12	17082654	4.95215e-12	C	T	stop_gained	LOC_Os12g28890	retrotransposon protein, putative, unclassified, expressed
	rs12_17083660	12	17083660	8.49833e-12	T	A	upstream_gene_variant	LOC_Os12g28890	retrotransposon protein, putative, unclassified, expressed
	rs12_17083749	12	17083749	6.68279e-11	G	A	upstream_gene_variant	LOC_Os12g28890	retrotransposon protein, putative, unclassified, expressed
	rs12_17083755	12	17083755	3.49364e-11	G	T	upstream_gene_variant	LOC_Os12g28890	retrotransposon protein, putative, unclassified, expressed
	rs12_17083817	12	17083817	1.28573e-10	G	A	upstream_gene_variant	LOC_Os12g28890	retrotransposon protein, putative, unclassified, expressed
	rs12_17084178	12	17084178	1.56473e-10	C	T	upstream_gene_variant	LOC_Os12g28890	retrotransposon protein, putative, unclassified, expressed
	rs12_17084760	12	17084760	1.51043e-11	C	T	missense_variant	LOC_Os12g28900	retrotransposon protein, putative, unclassified
	rs12_17084838	12	17084838	1.46618e-10	G	T	missense_variant	LOC_Os12g28900	retrotransposon protein, putative, unclassified
	rs12_17084914	12	17084914	7.05181e-12	C	T	missense_variant	LOC_Os12g28900	retrotransposon protein, putative, unclassified
	rs12_17085897	12	17085897	1.58181e-11	G	T	upstream_gene_variant	LOC_Os12g28890	retrotransposon protein, putative, unclassified, expressed
qP9a-12.2	rs12_17169665	12	17169665	1.32612e-09	A	G	upstream_gene_variant	LOC_Os12g29010	retrotransposon protein, putative, Ty3-gypsy subclass
	rs12_17179204	12	17179204	1.51983e-11	G	A	downstream_gene_variant	LOC_Os12g29020	retrotransposon protein, putative, Ty3-gypsy subclass, expressed
	rs12_17179842	12	17179842	2.67288e-15	G	A	downstream_gene_variant	LOC_Os12g29020	retrotransposon protein, putative, Ty3-gypsy subclass, expressed
	rs12_17179988	12	17179988	1.26455e-11	T	C	downstream_gene_variant	LOC_Os12g29020	retrotransposon protein, putative, Ty3-gypsy subclass, expressed
	rs12_17180330	12	17180330	6.07876e-12	T	A	downstream_gene_variant	LOC_Os12g29020	retrotransposon protein, putative, Ty3-gypsy subclass, expressed
	rs12_17195324	12	17195324	1.67497e-14	G	T	upstream_gene_variant	LOC_Os12g29030	retrotransposon protein, putative, unclassified, expressed
	rs12_17195931	12	17195931	2.06331e-14	C	T	missense_variant	LOC_Os12g29040	LTPL111 - Protease inhibitor/seed storage/LTP family protein precursor, expressed
	rs12_17196296	12	17196296	3.46066e-11	C	T	upstream_gene_variant	LOC_Os12g29050	hypothetical protein
	rs12_17196474	12	17196474	5.95174e-08	G	A	upstream_gene_variant	LOC_Os12g29050	hypothetical protein
	rs12_17196499	12	17196499	1.27431e-12	C	T	upstream_gene_variant	LOC_Os12g29050	hypothetical protein
	rs12_17196525	12	17196525	2.14389e-11	T	C	upstream_gene_variant	LOC_Os12g29050	hypothetical protein
	rs12_17196746	12	17196746	1.9022e-11	T	G	upstream_gene_variant	LOC_Os12g29050	hypothetical protein
	rs12_17196802	12	17196802	1.31366e-09	A	C	upstream_gene_variant	LOC_Os12g29050	hypothetical protein
	rs12_17197262	12	17197262	6.65584e-09	C	T	missense_variant	LOC_Os12g29040	LTPL111 - Protease inhibitor/seed storage/LTP family protein precursor, expressed
	rs12_17197341	12	17197341	2.1261e-12	C	T	upstream_gene_variant	LOC_Os12g29040	LTPL111 - Protease inhibitor/seed storage/LTP family protein precursor, expressed
	rs12_17197361	12	17197361	3.14518e-11	G	A	upstream_gene_variant	LOC_Os12g29040	LTPL111 - Protease inhibitor/seed storage/LTP family protein precursor, expressed
	rs12_17197367	12	17197367	2.27523e-08	G	A	upstream_gene_variant	LOC_Os12g29040	LTPL111 - Protease inhibitor/seed storage/LTP family protein precursor, expressed
	rs12_17197569	12	17197569	1.05751e-11	C	T	upstream_gene_variant	LOC_Os12g29040	LTPL111 - Protease inhibitor/seed storage/LTP family protein precursor, expressed
	rs12_17197741	12	17197741	5.77215e-11	C	A	upstream_gene_variant	LOC_Os12g29040	LTPL111 - Protease inhibitor/seed storage/LTP family protein precursor, expressed
	rs12_17197977	12	17197977	5.28973e-12	A	T	upstream_gene_variant	LOC_Os12g29040	LTPL111 - Protease inhibitor/seed storage/LTP family protein precursor, expressed
	rs12_17198077	12	17198077	7.50525e-15	C	T	upstream_gene_variant	LOC_Os12g29040	LTPL111 - Protease inhibitor/seed storage/LTP family protein precursor, expressed
	rs12_17198354	12	17198354	8.44655e-11	A	G	upstream_gene_variant	LOC_Os12g29040	LTPL111 - Protease inhibitor/seed storage/LTP family protein precursor, expressed
	rs12_17198631	12	17198631	1.42752e-11	G	A	upstream_gene_variant	LOC_Os12g29040	LTPL111 - Protease inhibitor/seed storage/LTP family protein precursor, expressed
	rs12_17198661	12	17198661	6.55928e-11	C	T	upstream_gene_variant	LOC_Os12g29040	LTPL111 - Protease inhibitor/seed storage/LTP family protein precursor, expressed
	rs12_17198758	12	17198758	1.01419e-08	A	G	upstream_gene_variant	LOC_Os12g29040	LTPL111 - Protease inhibitor/seed storage/LTP family protein precursor, expressed
	rs12_17198878	12	17198878	6.17889e-12	A	T	upstream_gene_variant	LOC_Os12g29040	LTPL111 - Protease inhibitor/seed storage/LTP family protein precursor, expressed
	rs12_17198976	12	17198976	9.46709e-12	C	T	upstream_gene_variant	LOC_Os12g29040	LTPL111 - Protease inhibitor/seed storage/LTP family protein precursor, expressed
	rs12_17199016	12	17199016	9.01647e-12	A	G	upstream_gene_variant	LOC_Os12g29040	LTPL111 - Protease inhibitor/seed storage/LTP family protein precursor, expressed
	rs12_17200308	12	17200308	3.41531e-08	T	A	missense_variant	LOC_Os12g29050	hypothetical protein
	rs12_17200434	12	17200434	1.84883e-11	C	T	upstream_gene_variant	LOC_Os12g29040	LTPL111 - Protease inhibitor/seed storage/LTP family protein precursor, expressed
	rs12_17200495	12	17200495	9.46928e-11	T	A	upstream_gene_variant	LOC_Os12g29040	LTPL111 - Protease inhibitor/seed storage/LTP family protein precursor, expressed
	rs12_17200660	12	17200660	1.15272e-10	G	A	upstream_gene_variant	LOC_Os12g29040	LTPL111 - Protease inhibitor/seed storage/LTP family protein precursor, expressed
	rs12_17200711	12	17200711	7.87046e-12	A	G	upstream_gene_variant	LOC_Os12g29040	LTPL111 - Protease inhibitor/seed storage/LTP family protein precursor, expressed
	rs12_17200898	12	17200898	4.20459e-08	G	A	upstream_gene_variant	LOC_Os12g29040	LTPL111 - Protease inhibitor/seed storage/LTP family protein precursor, expressed
	rs12_17200986	12	17200986	2.85482e-09	A	G	upstream_gene_variant	LOC_Os12g29040	LTPL111 - Protease inhibitor/seed storage/LTP family protein precursor, expressed
	rs12_17201043	12	17201043	1.11401e-09	T	A	upstream_gene_variant	LOC_Os12g29040	LTPL111 - Protease inhibitor/seed storage/LTP family protein precursor, expressed
	rs12_17201083	12	17201083	2.04846e-11	A	T	upstream_gene_variant	LOC_Os12g29040	LTPL111 - Protease inhibitor/seed storage/LTP family protein precursor, expressed
	rs12_17201184	12	17201184	1.78297e-10	G	A	upstream_gene_variant	LOC_Os12g29040	LTPL111 - Protease inhibitor/seed storage/LTP family protein precursor, expressed
	rs12_17214322	12	17214322	2.17688e-11	G	C	missense_variant	LOC_Os12g29070	retrotransposon protein, putative, Ty3-gypsy subclass, expressed
	rs12_17214354	12	17214354	8.76853e-12	T	A	missense_variant	LOC_Os12g29070	retrotransposon protein, putative, Ty3-gypsy subclass, expressed
	rs12_17214988	12	17214988	1.12075e-10	C	T	synonymous_variant	LOC_Os12g29070	retrotransposon protein, putative, Ty3-gypsy subclass, expressed
	rs12_17217927	12	17217927	1.20731e-10	C	T	missense_variant	LOC_Os12g29070	retrotransposon protein, putative, Ty3-gypsy subclass, expressed
	rs12_17238626	12	17238626	2.01188e-08	A	T	upstream_gene_variant	LOC_Os12g29120	retrotransposon protein, putative, Ty3-gypsy subclass, expressed
	rs12_17253613	12	17253613	5.35404e-14	A	T	upstream_gene_variant	LOC_Os12g29130	retrotransposon protein, putative, Ty3-gypsy subclass
	rs12_17255195	12	17255195	1.86355e-11	C	G	upstream_gene_variant	LOC_Os12g29130	retrotransposon protein, putative, Ty3-gypsy subclass
	rs12_17255334	12	17255334	3.32569e-11	T	G	upstream_gene_variant	LOC_Os12g29130	retrotransposon protein, putative, Ty3-gypsy subclass
	rs12_17256434	12	17256434	2.75023e-10	A	G	downstream_gene_variant	LOC_Os12g29140	retrotransposon protein, putative, Ty3-gypsy subclass, expressed
	rs12_17256452	12	17256452	1.53045e-13	G	T	downstream_gene_variant	LOC_Os12g29140	retrotransposon protein, putative, Ty3-gypsy subclass, expressed
	rs12_17256539	12	17256539	7.19574e-12	T	C	downstream_gene_variant	LOC_Os12g29140	retrotransposon protein, putative, Ty3-gypsy subclass, expressed
	rs12_17256678	12	17256678	1.95165e-12	C	T	downstream_gene_variant	LOC_Os12g29140	retrotransposon protein, putative, Ty3-gypsy subclass, expressed
	rs12_17256713	12	17256713	9.17641e-11	G	A	downstream_gene_variant	LOC_Os12g29140	retrotransposon protein, putative, Ty3-gypsy subclass, expressed
	rs12_17256806	12	17256806	7.31836e-11	G	A	downstream_gene_variant	LOC_Os12g29140	retrotransposon protein, putative, Ty3-gypsy subclass, expressed
	rs12_17257139	12	17257139	8.28841e-10	G	A	downstream_gene_variant	LOC_Os12g29140	retrotransposon protein, putative, Ty3-gypsy subclass, expressed
	rs12_17257245	12	17257245	1.57264e-11	G	A	downstream_gene_variant	LOC_Os12g29140	retrotransposon protein, putative, Ty3-gypsy subclass, expressed
	rs12_17257279	12	17257279	5.99203e-13	G	A	downstream_gene_variant	LOC_Os12g29140	retrotransposon protein, putative, Ty3-gypsy subclass, expressed
	rs12_17257305	12	17257305	3.82303e-15	G	A	downstream_gene_variant	LOC_Os12g29140	retrotransposon protein, putative, Ty3-gypsy subclass, expressed
	rs12_17257342	12	17257342	3.50619e-12	G	A	downstream_gene_variant	LOC_Os12g29140	retrotransposon protein, putative, Ty3-gypsy subclass, expressed
	rs12_17257432	12	17257432	4.13464e-12	T	A	downstream_gene_variant	LOC_Os12g29140	retrotransposon protein, putative, Ty3-gypsy subclass, expressed
	rs12_17257529	12	17257529	3.23453e-12	C	T	downstream_gene_variant	LOC_Os12g29140	retrotransposon protein, putative, Ty3-gypsy subclass, expressed
	rs12_17257591	12	17257591	1.01875e-14	C	T	downstream_gene_variant	LOC_Os12g29140	retrotransposon protein, putative, Ty3-gypsy subclass, expressed
	rs12_17257816	12	17257816	3.56783e-08	C	T	missense_variant	LOC_Os12g29150	retrotransposon protein, putative, Ty3-gypsy subclass, expressed
	rs12_17258383	12	17258383	2.09979e-08	C	T	missense_variant	LOC_Os12g29150	retrotransposon protein, putative, Ty3-gypsy subclass, expressed
	rs12_17258462	12	17258462	2.13036e-12	G	A	synonymous_variant	LOC_Os12g29150	retrotransposon protein, putative, Ty3-gypsy subclass, expressed
	rs12_17258476	12	17258476	1.06998e-08	G	A	stop_gained	LOC_Os12g29150	retrotransposon protein, putative, Ty3-gypsy subclass, expressed
	rs12_17258682	12	17258682	2.50776e-10	G	A	missense_variant	LOC_Os12g29150	retrotransposon protein, putative, Ty3-gypsy subclass, expressed
	rs12_17258769	12	17258769	3.57218e-09	G	T	upstream_gene_variant	LOC_Os12g29160	LTPL105 - Protease inhibitor/seed storage/LTP family protein precursor, putative, expressed
	rs12_17258826	12	17258826	6.51796e-11	C	T	upstream_gene_variant	LOC_Os12g29160	LTPL105 - Protease inhibitor/seed storage/LTP family protein precursor, putative, expressed
	rs12_17258867	12	17258867	1.1111e-09	T	C	upstream_gene_variant	LOC_Os12g29160	LTPL105 - Protease inhibitor/seed storage/LTP family protein precursor, putative, expressed
	rs12_17258915	12	17258915	1.29607e-08	C	T	upstream_gene_variant	LOC_Os12g29160	LTPL105 - Protease inhibitor/seed storage/LTP family protein precursor, putative, expressed
	rs12_17259272	12	17259272	5.62406e-13	G	A	synonymous_variant	LOC_Os12g29150	retrotransposon protein, putative, Ty3-gypsy subclass, expressed
	rs12_17259341	12	17259341	1.92958e-10	A	G	synonymous_variant	LOC_Os12g29150	retrotransposon protein, putative, Ty3-gypsy subclass, expressed
	rs12_17259508	12	17259508	5.85481e-11	A	T	missense_variant	LOC_Os12g29150	retrotransposon protein, putative, Ty3-gypsy subclass, expressed
	rs12_17259707	12	17259707	1.6629e-09	G	T	missense_variant	LOC_Os12g29150	retrotransposon protein, putative, Ty3-gypsy subclass, expressed
	rs12_17259969	12	17259969	1.54467e-15	G	A	missense_variant	LOC_Os12g29150	retrotransposon protein, putative, Ty3-gypsy subclass, expressed
	rs12_17259974	12	17259974	7.2738e-13	C	T	synonymous_variant	LOC_Os12g29150	retrotransposon protein, putative, Ty3-gypsy subclass, expressed
	rs12_17260244	12	17260244	1.36476e-12	G	A	synonymous_variant	LOC_Os12g29150	retrotransposon protein, putative, Ty3-gypsy subclass, expressed
	rs12_17260422	12	17260422	1.43645e-12	C	T	missense_variant	LOC_Os12g29150	retrotransposon protein, putative, Ty3-gypsy subclass, expressed
	rs12_17260450	12	17260450	7.74378e-11	G	A	stop_gained	LOC_Os12g29150	retrotransposon protein, putative, Ty3-gypsy subclass, expressed
	rs12_17260565	12	17260565	1.7437e-10	A	G	splice_region_variant&intron_variant	LOC_Os12g29150	retrotransposon protein, putative, Ty3-gypsy subclass, expressed
	rs12_17260664	12	17260664	4.52503e-11	C	A	missense_variant	LOC_Os12g29150	retrotransposon protein, putative, Ty3-gypsy subclass, expressed
	rs12_17260806	12	17260806	2.38241e-12	G	A	missense_variant	LOC_Os12g29150	retrotransposon protein, putative, Ty3-gypsy subclass, expressed
	rs12_17261347	12	17261347	6.2838e-13	C	T	upstream_gene_variant	LOC_Os12g29150	retrotransposon protein, putative, Ty3-gypsy subclass, expressed
	rs12_17261372	12	17261372	2.04788e-10	C	A	upstream_gene_variant	LOC_Os12g29150	retrotransposon protein, putative, Ty3-gypsy subclass, expressed
	rs12_17261557	12	17261557	4.28418e-13	G	A	upstream_gene_variant	LOC_Os12g29150	retrotransposon protein, putative, Ty3-gypsy subclass, expressed
	rs12_17261649	12	17261649	3.97177e-11	A	T	upstream_gene_variant	LOC_Os12g29150	retrotransposon protein, putative, Ty3-gypsy subclass, expressed
	rs12_17261691	12	17261691	2.17209e-12	A	T	upstream_gene_variant	LOC_Os12g29150	retrotransposon protein, putative, Ty3-gypsy subclass, expressed
	rs12_17262105	12	17262105	5.18765e-12	T	C	upstream_gene_variant	LOC_Os12g29150	retrotransposon protein, putative, Ty3-gypsy subclass, expressed
	rs12_17262237	12	17262237	3.2663e-11	A	C	upstream_gene_variant	LOC_Os12g29150	retrotransposon protein, putative, Ty3-gypsy subclass, expressed
	rs12_17262374	12	17262374	7.46761e-12	G	C	upstream_gene_variant	LOC_Os12g29150	retrotransposon protein, putative, Ty3-gypsy subclass, expressed
	rs12_17262448	12	17262448	1.17714e-09	C	T	upstream_gene_variant	LOC_Os12g29150	retrotransposon protein, putative, Ty3-gypsy subclass, expressed
	rs12_17262466	12	17262466	7.12519e-13	C	T	upstream_gene_variant	LOC_Os12g29150	retrotransposon protein, putative, Ty3-gypsy subclass, expressed
	rs12_17262485	12	17262485	1.28404e-11	G	A	upstream_gene_variant	LOC_Os12g29150	retrotransposon protein, putative, Ty3-gypsy subclass, expressed
	rs12_17262515	12	17262515	2.1544e-11	A	G	upstream_gene_variant	LOC_Os12g29150	retrotransposon protein, putative, Ty3-gypsy subclass, expressed
	rs12_17262777	12	17262777	1.34638e-11	G	A	upstream_gene_variant	LOC_Os12g29150	retrotransposon protein, putative, Ty3-gypsy subclass, expressed
	rs12_17263099	12	17263099	7.71005e-13	C	G	upstream_gene_variant	LOC_Os12g29150	retrotransposon protein, putative, Ty3-gypsy subclass, expressed
	rs12_17263123	12	17263123	6.00059e-13	C	T	upstream_gene_variant	LOC_Os12g29150	retrotransposon protein, putative, Ty3-gypsy subclass, expressed
	rs12_17263208	12	17263208	8.4293e-14	C	T	upstream_gene_variant	LOC_Os12g29150	retrotransposon protein, putative, Ty3-gypsy subclass, expressed
	rs12_17263214	12	17263214	2.74968e-13	A	G	upstream_gene_variant	LOC_Os12g29150	retrotransposon protein, putative, Ty3-gypsy subclass, expressed
	rs12_17264903	12	17264903	3.60733e-12	T	C	upstream_gene_variant	LOC_Os12g29150	retrotransposon protein, putative, Ty3-gypsy subclass, expressed
	rs12_17265002	12	17265002	2.6503e-11	G	A	upstream_gene_variant	LOC_Os12g29150	retrotransposon protein, putative, Ty3-gypsy subclass, expressed
	rs12_17265294	12	17265294	5.93756e-10	T	C	upstream_gene_variant	LOC_Os12g29150	retrotransposon protein, putative, Ty3-gypsy subclass, expressed
	rs12_17265630	12	17265630	1.89857e-12	G	A	upstream_gene_variant	LOC_Os12g29150	retrotransposon protein, putative, Ty3-gypsy subclass, expressed
	rs12_17266019	12	17266019	3.23087e-12	G	C	downstream_gene_variant	LOC_Os12g29170	expressed protein
	rs12_17266035	12	17266035	2.96215e-10	G	A	downstream_gene_variant	LOC_Os12g29170	expressed protein
	rs12_17266160	12	17266160	4.70269e-10	C	T	downstream_gene_variant	LOC_Os12g29170	expressed protein
	rs12_17266428	12	17266428	5.72718e-08	T	A	missense_variant	LOC_Os12g29160	LTPL105 - Protease inhibitor/seed storage/LTP family protein precursor, putative, expressed
	rs12_17266429	12	17266429	3.09336e-08	G	A	missense_variant	LOC_Os12g29160	LTPL105 - Protease inhibitor/seed storage/LTP family protein precursor, putative, expressed
	rs12_17266571	12	17266571	1.20528e-11	C	T	synonymous_variant	LOC_Os12g29160	LTPL105 - Protease inhibitor/seed storage/LTP family protein precursor, putative, expressed
	rs12_17266579	12	17266579	1.13842e-08	C	T	missense_variant	LOC_Os12g29160	LTPL105 - Protease inhibitor/seed storage/LTP family protein precursor, putative, expressed
	rs12_17266917	12	17266917	4.12616e-12	G	T	missense_variant	LOC_Os12g29160	LTPL105 - Protease inhibitor/seed storage/LTP family protein precursor, putative, expressed
	rs12_17267038	12	17267038	2.88554e-12	C	T	missense_variant	LOC_Os12g29160	LTPL105 - Protease inhibitor/seed storage/LTP family protein precursor, putative, expressed
	rs12_17267390	12	17267390	1.97092e-09	G	A	synonymous_variant	LOC_Os12g29160	LTPL105 - Protease inhibitor/seed storage/LTP family protein precursor, putative, expressed
	rs12_17267509	12	17267509	2.84828e-12	C	T	missense_variant	LOC_Os12g29160	LTPL105 - Protease inhibitor/seed storage/LTP family protein precursor, putative, expressed
	rs12_17267994	12	17267994	7.06164e-10	T	G	missense_variant	LOC_Os12g29160	LTPL105 - Protease inhibitor/seed storage/LTP family protein precursor, putative, expressed
	rs12_17268490	12	17268490	4.13356e-11	T	G	downstream_gene_variant	LOC_Os12g29160	LTPL105 - Protease inhibitor/seed storage/LTP family protein precursor, putative, expressed
	rs12_17268688	12	17268688	3.30821e-14	A	T	downstream_gene_variant	LOC_Os12g29160	LTPL105 - Protease inhibitor/seed storage/LTP family protein precursor, putative, expressed
	rs12_17268732	12	17268732	4.70434e-14	T	A	downstream_gene_variant	LOC_Os12g29160	LTPL105 - Protease inhibitor/seed storage/LTP family protein precursor, putative, expressed
	rs12_17269416	12	17269416	2.72675e-14	G	A	downstream_gene_variant	LOC_Os12g29160	LTPL105 - Protease inhibitor/seed storage/LTP family protein precursor, putative, expressed
	rs12_17269433	12	17269433	2.35592e-14	G	A	downstream_gene_variant	LOC_Os12g29160	LTPL105 - Protease inhibitor/seed storage/LTP family protein precursor, putative, expressed
	rs12_17269523	12	17269523	1.73938e-13	G	C	downstream_gene_variant	LOC_Os12g29160	LTPL105 - Protease inhibitor/seed storage/LTP family protein precursor, putative, expressed
	rs12_17269531	12	17269531	4.20646e-14	C	T	downstream_gene_variant	LOC_Os12g29160	LTPL105 - Protease inhibitor/seed storage/LTP family protein precursor, putative, expressed
	rs12_17269581	12	17269581	2.66607e-14	G	A	downstream_gene_variant	LOC_Os12g29160	LTPL105 - Protease inhibitor/seed storage/LTP family protein precursor, putative, expressed
	rs12_17269598	12	17269598	1.54895e-14	A	C	downstream_gene_variant	LOC_Os12g29160	LTPL105 - Protease inhibitor/seed storage/LTP family protein precursor, putative, expressed
	rs12_17269604	12	17269604	2.66607e-14	C	T	downstream_gene_variant	LOC_Os12g29160	LTPL105 - Protease inhibitor/seed storage/LTP family protein precursor, putative, expressed
	rs12_17269826	12	17269826	2.12223e-13	A	G	downstream_gene_variant	LOC_Os12g29160	LTPL105 - Protease inhibitor/seed storage/LTP family protein precursor, putative, expressed
	rs12_17269847	12	17269847	2.37488e-12	T	C	downstream_gene_variant	LOC_Os12g29160	LTPL105 - Protease inhibitor/seed storage/LTP family protein precursor, putative, expressed
	rs12_17269883	12	17269883	8.5533e-15	G	A	downstream_gene_variant	LOC_Os12g29160	LTPL105 - Protease inhibitor/seed storage/LTP family protein precursor, putative, expressed
	rs12_17270154	12	17270154	1.93404e-14	T	C	downstream_gene_variant	LOC_Os12g29160	LTPL105 - Protease inhibitor/seed storage/LTP family protein precursor, putative, expressed
	rs12_17270171	12	17270171	2.50826e-14	G	A	downstream_gene_variant	LOC_Os12g29160	LTPL105 - Protease inhibitor/seed storage/LTP family protein precursor, putative, expressed
	rs12_17270181	12	17270181	3.53572e-14	G	A	downstream_gene_variant	LOC_Os12g29160	LTPL105 - Protease inhibitor/seed storage/LTP family protein precursor, putative, expressed
	rs12_17270187	12	17270187	4.9557e-14	T	A	downstream_gene_variant	LOC_Os12g29160	LTPL105 - Protease inhibitor/seed storage/LTP family protein precursor, putative, expressed
	rs12_17270189	12	17270189	4.10274e-14	A	G	downstream_gene_variant	LOC_Os12g29160	LTPL105 - Protease inhibitor/seed storage/LTP family protein precursor, putative, expressed
	rs12_17270218	12	17270218	1.18128e-14	C	T	downstream_gene_variant	LOC_Os12g29160	LTPL105 - Protease inhibitor/seed storage/LTP family protein precursor, putative, expressed
	rs12_17270248	12	17270248	1.07807e-09	G	A	downstream_gene_variant	LOC_Os12g29160	LTPL105 - Protease inhibitor/seed storage/LTP family protein precursor, putative, expressed
	rs12_17270329	12	17270329	6.86126e-14	G	A	downstream_gene_variant	LOC_Os12g29160	LTPL105 - Protease inhibitor/seed storage/LTP family protein precursor, putative, expressed
	rs12_17270330	12	17270330	5.71527e-13	T	A	downstream_gene_variant	LOC_Os12g29160	LTPL105 - Protease inhibitor/seed storage/LTP family protein precursor, putative, expressed
	rs12_17270547	12	17270547	3.94287e-14	G	A	downstream_gene_variant	LOC_Os12g29160	LTPL105 - Protease inhibitor/seed storage/LTP family protein precursor, putative, expressed
	rs12_17270568	12	17270568	1.16454e-12	C	T	downstream_gene_variant	LOC_Os12g29160	LTPL105 - Protease inhibitor/seed storage/LTP family protein precursor, putative, expressed
	rs12_17270579	12	17270579	2.02369e-13	T	G	downstream_gene_variant	LOC_Os12g29160	LTPL105 - Protease inhibitor/seed storage/LTP family protein precursor, putative, expressed
	rs12_17270589	12	17270589	6.67719e-12	G	A	downstream_gene_variant	LOC_Os12g29160	LTPL105 - Protease inhibitor/seed storage/LTP family protein precursor, putative, expressed
	rs12_17270618	12	17270618	7.05427e-09	G	A	downstream_gene_variant	LOC_Os12g29160	LTPL105 - Protease inhibitor/seed storage/LTP family protein precursor, putative, expressed
	rs12_17271768	12	17271768	4.47478e-15	G	C	upstream_gene_variant	LOC_Os12g29170	expressed protein
	rs12_17271840	12	17271840	3.48739e-14	A	G	upstream_gene_variant	LOC_Os12g29170	expressed protein
	rs12_17271847	12	17271847	6.13564e-14	G	T	upstream_gene_variant	LOC_Os12g29170	expressed protein
	rs12_17271924	12	17271924	2.75642e-14	A	T	upstream_gene_variant	LOC_Os12g29170	expressed protein
	rs12_17271990	12	17271990	1.76334e-15	C	G	upstream_gene_variant	LOC_Os12g29170	expressed protein
	rs12_17272035	12	17272035	1.27174e-14	C	T	upstream_gene_variant	LOC_Os12g29170	expressed protein
	rs12_17272051	12	17272051	1.49483e-13	T	C	upstream_gene_variant	LOC_Os12g29170	expressed protein
	rs12_17272071	12	17272071	9.20001e-13	T	C	upstream_gene_variant	LOC_Os12g29170	expressed protein
	rs12_17272077	12	17272077	1.43397e-13	T	A	upstream_gene_variant	LOC_Os12g29170	expressed protein
	rs12_17272087	12	17272087	1.17242e-13	A	G	upstream_gene_variant	LOC_Os12g29170	expressed protein
	rs12_17272115	12	17272115	6.75831e-15	C	T	upstream_gene_variant	LOC_Os12g29170	expressed protein
	rs12_17272153	12	17272153	5.35495e-14	C	T	upstream_gene_variant	LOC_Os12g29170	expressed protein
	rs12_17272157	12	17272157	5.35495e-14	C	T	upstream_gene_variant	LOC_Os12g29170	expressed protein
	rs12_17272184	12	17272184	2.18924e-14	T	C	upstream_gene_variant	LOC_Os12g29170	expressed protein
	rs12_17272193	12	17272193	1.34316e-14	C	A	upstream_gene_variant	LOC_Os12g29170	expressed protein
	rs12_17272216	12	17272216	3.88885e-14	A	G	upstream_gene_variant	LOC_Os12g29170	expressed protein
	rs12_17272229	12	17272229	2.45292e-11	A	G	upstream_gene_variant	LOC_Os12g29170	expressed protein
	rs12_17272248	12	17272248	4.86437e-15	C	T	upstream_gene_variant	LOC_Os12g29170	expressed protein
	rs12_17272252	12	17272252	5.16748e-15	T	A	upstream_gene_variant	LOC_Os12g29170	expressed protein
	rs12_17272306	12	17272306	4.89862e-15	T	C	upstream_gene_variant	LOC_Os12g29170	expressed protein
	rs12_17272369	12	17272369	9.07273e-10	C	T	upstream_gene_variant	LOC_Os12g29170	expressed protein
	rs12_17272373	12	17272373	1.34575e-11	T	C	upstream_gene_variant	LOC_Os12g29170	expressed protein
	rs12_17272387	12	17272387	7.079e-12	C	T	upstream_gene_variant	LOC_Os12g29170	expressed protein
	rs12_17272406	12	17272406	1.09754e-14	C	T	upstream_gene_variant	LOC_Os12g29170	expressed protein
	rs12_17272427	12	17272427	3.90271e-14	G	A	upstream_gene_variant	LOC_Os12g29170	expressed protein
	rs12_17272459	12	17272459	2.04248e-14	G	T	upstream_gene_variant	LOC_Os12g29170	expressed protein
	rs12_17272467	12	17272467	8.55307e-15	T	C	upstream_gene_variant	LOC_Os12g29170	expressed protein
	rs12_17272472	12	17272472	4.16817e-15	G	A	upstream_gene_variant	LOC_Os12g29170	expressed protein
	rs12_17272486	12	17272486	9.68629e-15	A	G	upstream_gene_variant	LOC_Os12g29170	expressed protein
	rs12_17272492	12	17272492	2.35948e-13	G	A	upstream_gene_variant	LOC_Os12g29170	expressed protein
	rs12_17272504	12	17272504	3.917e-13	G	A	upstream_gene_variant	LOC_Os12g29170	expressed protein
	rs12_17272506	12	17272506	2.02893e-12	G	A	upstream_gene_variant	LOC_Os12g29170	expressed protein
	rs12_17272530	12	17272530	3.1612e-13	A	C	upstream_gene_variant	LOC_Os12g29170	expressed protein
	rs12_17272549	12	17272549	3.16476e-14	C	G	upstream_gene_variant	LOC_Os12g29170	expressed protein
	rs12_17272555	12	17272555	1.12169e-13	A	G	upstream_gene_variant	LOC_Os12g29170	expressed protein
	rs12_17272568	12	17272568	3.86545e-14	G	A	upstream_gene_variant	LOC_Os12g29170	expressed protein
	rs12_17272577	12	17272577	2.95888e-15	C	A	upstream_gene_variant	LOC_Os12g29170	expressed protein
	rs12_17272605	12	17272605	1.15457e-11	T	C	upstream_gene_variant	LOC_Os12g29170	expressed protein
	rs12_17272614	12	17272614	9.23698e-16	T	C	upstream_gene_variant	LOC_Os12g29170	expressed protein
	rs12_17272620	12	17272620	4.56297e-15	G	A	upstream_gene_variant	LOC_Os12g29170	expressed protein
	rs12_17272621	12	17272621	1.87692e-15	C	A	upstream_gene_variant	LOC_Os12g29170	expressed protein
	rs12_17272627	12	17272627	7.36098e-15	T	A	upstream_gene_variant	LOC_Os12g29170	expressed protein
	rs12_17272683	12	17272683	3.05051e-13	C	T	upstream_gene_variant	LOC_Os12g29170	expressed protein
	rs12_17272694	12	17272694	6.162e-13	A	G	upstream_gene_variant	LOC_Os12g29170	expressed protein
	rs12_17272698	12	17272698	5.23286e-14	C	T	upstream_gene_variant	LOC_Os12g29170	expressed protein
	rs12_17272706	12	17272706	1.40805e-13	G	A	upstream_gene_variant	LOC_Os12g29170	expressed protein
	rs12_17272726	12	17272726	8.0982e-14	T	C	upstream_gene_variant	LOC_Os12g29170	expressed protein
	rs12_17272733	12	17272733	2.92813e-11	G	A	upstream_gene_variant	LOC_Os12g29170	expressed protein
	rs12_17272734	12	17272734	3.70502e-14	T	G	upstream_gene_variant	LOC_Os12g29170	expressed protein
	rs12_17272737	12	17272737	3.49449e-14	G	T	upstream_gene_variant	LOC_Os12g29170	expressed protein
	rs12_17272740	12	17272740	3.70502e-14	A	G	upstream_gene_variant	LOC_Os12g29170	expressed protein
	rs12_17272765	12	17272765	1.48764e-14	C	A	upstream_gene_variant	LOC_Os12g29170	expressed protein
	rs12_17272779	12	17272779	1.58539e-14	T	C	upstream_gene_variant	LOC_Os12g29170	expressed protein
	rs12_17272781	12	17272781	1.69421e-15	G	A	upstream_gene_variant	LOC_Os12g29170	expressed protein
	rs12_17272783	12	17272783	2.82725e-15	A	C	upstream_gene_variant	LOC_Os12g29170	expressed protein
	rs12_17272784	12	17272784	2.32429e-15	C	A	upstream_gene_variant	LOC_Os12g29170	expressed protein
	rs12_17273321	12	17273321	3.78355e-14	G	A	upstream_gene_variant	LOC_Os12g29170	expressed protein
	rs12_17273329	12	17273329	6.05442e-15	T	C	upstream_gene_variant	LOC_Os12g29170	expressed protein
	rs12_17273890	12	17273890	1.08282e-15	C	T	upstream_gene_variant	LOC_Os12g29170	expressed protein
	rs12_17273892	12	17273892	1.63844e-11	C	T	upstream_gene_variant	LOC_Os12g29170	expressed protein
	rs12_17273924	12	17273924	6.28327e-16	T	C	upstream_gene_variant	LOC_Os12g29170	expressed protein
	rs12_17273930	12	17273930	4.64077e-15	A	C	upstream_gene_variant	LOC_Os12g29170	expressed protein
	rs12_17273944	12	17273944	1.14049e-14	T	C	upstream_gene_variant	LOC_Os12g29170	expressed protein
	rs12_17273986	12	17273986	6.93384e-15	T	C	upstream_gene_variant	LOC_Os12g29170	expressed protein
	rs12_17273987	12	17273987	6.93384e-15	A	G	upstream_gene_variant	LOC_Os12g29170	expressed protein
	rs12_17274008	12	17274008	2.0345e-15	A	G	upstream_gene_variant	LOC_Os12g29170	expressed protein
	rs12_17274011	12	17274011	1.44968e-15	A	G	upstream_gene_variant	LOC_Os12g29170	expressed protein
	rs12_17274014	12	17274014	1.87474e-15	T	C	upstream_gene_variant	LOC_Os12g29170	expressed protein
	rs12_17274022	12	17274022	1.08158e-15	C	A	upstream_gene_variant	LOC_Os12g29170	expressed protein
	rs12_17274068	12	17274068	3.77067e-14	G	A	upstream_gene_variant	LOC_Os12g29170	expressed protein
	rs12_17274156	12	17274156	5.93702e-14	G	A	upstream_gene_variant	LOC_Os12g29170	expressed protein
	rs12_17274225	12	17274225	2.61838e-13	T	C	upstream_gene_variant	LOC_Os12g29170	expressed protein
	rs12_17274245	12	17274245	1.38161e-14	G	A	upstream_gene_variant	LOC_Os12g29170	expressed protein
	rs12_17274286	12	17274286	2.03325e-16	A	C	upstream_gene_variant	LOC_Os12g29170	expressed protein
	rs12_17274517	12	17274517	5.67607e-14	G	C	upstream_gene_variant	LOC_Os12g29170	expressed protein
	rs12_17274976	12	17274976	2.84028e-14	C	G	upstream_gene_variant	LOC_Os12g29170	expressed protein
	rs12_17275015	12	17275015	3.46744e-15	T	C	upstream_gene_variant	LOC_Os12g29170	expressed protein
	rs12_17275040	12	17275040	1.13002e-11	C	G	upstream_gene_variant	LOC_Os12g29170	expressed protein
	rs12_17275054	12	17275054	3.07025e-11	A	T	upstream_gene_variant	LOC_Os12g29170	expressed protein
	rs12_17275071	12	17275071	4.0092e-08	T	A	upstream_gene_variant	LOC_Os12g29170	expressed protein
	rs12_17275177	12	17275177	4.4474e-10	C	A	upstream_gene_variant	LOC_Os12g29170	expressed protein
	rs12_17275491	12	17275491	1.49686e-15	G	A	synonymous_variant	LOC_Os12g29180	expressed protein
	rs12_17275500	12	17275500	1.93985e-08	C	T	splice_acceptor_variant&intron_variant	LOC_Os12g29180	expressed protein
	rs12_17275510	12	17275510	1.78691e-14	A	G	upstream_gene_variant	LOC_Os12g29170	expressed protein
	rs12_17275544	12	17275544	2.03481e-14	C	T	upstream_gene_variant	LOC_Os12g29170	expressed protein
	rs12_17275611	12	17275611	3.25215e-14	C	T	upstream_gene_variant	LOC_Os12g29170	expressed protein
	rs12_17275626	12	17275626	1.36207e-10	C	T	upstream_gene_variant	LOC_Os12g29170	expressed protein
	rs12_17275656	12	17275656	8.82736e-14	C	T	upstream_gene_variant	LOC_Os12g29170	expressed protein
	rs12_17275790	12	17275790	2.77643e-14	G	C	upstream_gene_variant	LOC_Os12g29170	expressed protein
	rs12_17275805	12	17275805	4.30832e-11	T	C	upstream_gene_variant	LOC_Os12g29170	expressed protein
	rs12_17275888	12	17275888	6.43205e-11	T	C	upstream_gene_variant	LOC_Os12g29170	expressed protein
	rs12_17275958	12	17275958	8.61692e-15	T	G	upstream_gene_variant	LOC_Os12g29170	expressed protein
	rs12_17275984	12	17275984	2.11262e-14	A	G	upstream_gene_variant	LOC_Os12g29170	expressed protein
	rs12_17276120	12	17276120	5.80405e-14	T	G	upstream_gene_variant	LOC_Os12g29170	expressed protein
	rs12_17276240	12	17276240	9.68829e-15	G	A	upstream_gene_variant	LOC_Os12g29180	expressed protein
	rs12_17276317	12	17276317	7.56505e-15	A	G	upstream_gene_variant	LOC_Os12g29180	expressed protein
	rs12_17276327	12	17276327	5.6175e-16	T	G	upstream_gene_variant	LOC_Os12g29180	expressed protein
	rs12_17276332	12	17276332	4.41262e-15	G	A	upstream_gene_variant	LOC_Os12g29180	expressed protein
	rs12_17276487	12	17276487	5.36625e-15	G	A	upstream_gene_variant	LOC_Os12g29180	expressed protein
	rs12_17276497	12	17276497	9.02529e-15	G	A	upstream_gene_variant	LOC_Os12g29180	expressed protein
	rs12_17280078	12	17280078	1.77892e-14	G	T	upstream_gene_variant	LOC_Os12g29180	expressed protein
	rs12_17280082	12	17280082	2.54677e-14	A	G	upstream_gene_variant	LOC_Os12g29180	expressed protein
	rs12_17280093	12	17280093	3.46787e-14	A	G	upstream_gene_variant	LOC_Os12g29180	expressed protein
	rs12_17280099	12	17280099	2.42788e-14	T	C	upstream_gene_variant	LOC_Os12g29180	expressed protein
	rs12_17280107	12	17280107	2.99394e-14	A	T	upstream_gene_variant	LOC_Os12g29180	expressed protein
	rs12_17280334	12	17280334	1.08793e-13	G	C	upstream_gene_variant	LOC_Os12g29180	expressed protein
	rs12_17280574	12	17280574	8.02985e-10	C	T	upstream_gene_variant	LOC_Os12g29180	expressed protein
	rs12_17280839	12	17280839	1.91544e-13	A	G	upstream_gene_variant	LOC_Os12g29190	retrotransposon protein, putative, Ty3-gypsy subclass, expressed
	rs12_17281123	12	17281123	1.30931e-12	A	G	upstream_gene_variant	LOC_Os12g29190	retrotransposon protein, putative, Ty3-gypsy subclass, expressed
	rs12_17281166	12	17281166	9.62595e-09	C	T	upstream_gene_variant	LOC_Os12g29190	retrotransposon protein, putative, Ty3-gypsy subclass, expressed
	rs12_17281256	12	17281256	9.97991e-09	A	G	upstream_gene_variant	LOC_Os12g29190	retrotransposon protein, putative, Ty3-gypsy subclass, expressed
	rs12_17281339	12	17281339	5.77349e-12	C	A	upstream_gene_variant	LOC_Os12g29190	retrotransposon protein, putative, Ty3-gypsy subclass, expressed
	rs12_17281348	12	17281348	3.99033e-08	T	C	upstream_gene_variant	LOC_Os12g29190	retrotransposon protein, putative, Ty3-gypsy subclass, expressed
	rs12_17281437	12	17281437	4.72993e-13	T	C	upstream_gene_variant	LOC_Os12g29190	retrotransposon protein, putative, Ty3-gypsy subclass, expressed
	rs12_17281666	12	17281666	8.6842e-09	A	G	upstream_gene_variant	LOC_Os12g29190	retrotransposon protein, putative, Ty3-gypsy subclass, expressed
	rs12_17281685	12	17281685	5.84346e-14	G	A	upstream_gene_variant	LOC_Os12g29190	retrotransposon protein, putative, Ty3-gypsy subclass, expressed
	rs12_17281687	12	17281687	3.5326e-13	C	T	upstream_gene_variant	LOC_Os12g29190	retrotransposon protein, putative, Ty3-gypsy subclass, expressed
	rs12_17281695	12	17281695	1.40454e-12	C	T	upstream_gene_variant	LOC_Os12g29190	retrotransposon protein, putative, Ty3-gypsy subclass, expressed
	rs12_17281707	12	17281707	1.53753e-12	G	A	upstream_gene_variant	LOC_Os12g29190	retrotransposon protein, putative, Ty3-gypsy subclass, expressed
	rs12_17281868	12	17281868	6.49476e-13	T	C	upstream_gene_variant	LOC_Os12g29190	retrotransposon protein, putative, Ty3-gypsy subclass, expressed
	rs12_17281918	12	17281918	6.61319e-09	G	A	upstream_gene_variant	LOC_Os12g29190	retrotransposon protein, putative, Ty3-gypsy subclass, expressed
	rs12_17281923	12	17281923	3.39658e-13	T	G	upstream_gene_variant	LOC_Os12g29190	retrotransposon protein, putative, Ty3-gypsy subclass, expressed
	rs12_17281952	12	17281952	2.2493e-13	G	C	upstream_gene_variant	LOC_Os12g29190	retrotransposon protein, putative, Ty3-gypsy subclass, expressed
	rs12_17282080	12	17282080	4.42893e-13	G	A	upstream_gene_variant	LOC_Os12g29190	retrotransposon protein, putative, Ty3-gypsy subclass, expressed
	rs12_17282135	12	17282135	6.08416e-13	C	T	upstream_gene_variant	LOC_Os12g29190	retrotransposon protein, putative, Ty3-gypsy subclass, expressed
	rs12_17282155	12	17282155	8.11205e-13	G	T	upstream_gene_variant	LOC_Os12g29190	retrotransposon protein, putative, Ty3-gypsy subclass, expressed
	rs12_17282180	12	17282180	7.85423e-09	C	T	upstream_gene_variant	LOC_Os12g29190	retrotransposon protein, putative, Ty3-gypsy subclass, expressed
	rs12_17282185	12	17282185	3.60628e-09	T	C	upstream_gene_variant	LOC_Os12g29190	retrotransposon protein, putative, Ty3-gypsy subclass, expressed
	rs12_17282237	12	17282237	1.23976e-11	C	T	upstream_gene_variant	LOC_Os12g29190	retrotransposon protein, putative, Ty3-gypsy subclass, expressed
	rs12_17282244	12	17282244	3.8183e-13	C	G	upstream_gene_variant	LOC_Os12g29190	retrotransposon protein, putative, Ty3-gypsy subclass, expressed
	rs12_17282254	12	17282254	2.96356e-13	T	C	upstream_gene_variant	LOC_Os12g29190	retrotransposon protein, putative, Ty3-gypsy subclass, expressed
	rs12_17282261	12	17282261	5.34539e-13	G	A	upstream_gene_variant	LOC_Os12g29190	retrotransposon protein, putative, Ty3-gypsy subclass, expressed
	rs12_17282307	12	17282307	7.13105e-09	A	G	upstream_gene_variant	LOC_Os12g29190	retrotransposon protein, putative, Ty3-gypsy subclass, expressed
	rs12_17282345	12	17282345	1.02049e-12	T	C	upstream_gene_variant	LOC_Os12g29190	retrotransposon protein, putative, Ty3-gypsy subclass, expressed
	rs12_17282349	12	17282349	1.57252e-08	A	G	upstream_gene_variant	LOC_Os12g29190	retrotransposon protein, putative, Ty3-gypsy subclass, expressed
	rs12_17282360	12	17282360	2.52409e-12	A	T	upstream_gene_variant	LOC_Os12g29190	retrotransposon protein, putative, Ty3-gypsy subclass, expressed
	rs12_17282363	12	17282363	1.84739e-12	G	A	upstream_gene_variant	LOC_Os12g29190	retrotransposon protein, putative, Ty3-gypsy subclass, expressed
	rs12_17282372	12	17282372	1.99193e-12	C	T	upstream_gene_variant	LOC_Os12g29190	retrotransposon protein, putative, Ty3-gypsy subclass, expressed
	rs12_17282376	12	17282376	1.99193e-12	G	A	upstream_gene_variant	LOC_Os12g29190	retrotransposon protein, putative, Ty3-gypsy subclass, expressed
	rs12_17282381	12	17282381	1.99193e-12	A	G	upstream_gene_variant	LOC_Os12g29190	retrotransposon protein, putative, Ty3-gypsy subclass, expressed
	rs12_17282386	12	17282386	1.84666e-12	T	C	upstream_gene_variant	LOC_Os12g29190	retrotransposon protein, putative, Ty3-gypsy subclass, expressed
	rs12_17282389	12	17282389	1.44303e-12	A	G	upstream_gene_variant	LOC_Os12g29190	retrotransposon protein, putative, Ty3-gypsy subclass, expressed
	rs12_17282437	12	17282437	2.81992e-13	A	G	upstream_gene_variant	LOC_Os12g29190	retrotransposon protein, putative, Ty3-gypsy subclass, expressed
	rs12_17282625	12	17282625	2.66524e-13	G	C	upstream_gene_variant	LOC_Os12g29190	retrotransposon protein, putative, Ty3-gypsy subclass, expressed
	rs12_17282678	12	17282678	2.68453e-13	C	G	upstream_gene_variant	LOC_Os12g29190	retrotransposon protein, putative, Ty3-gypsy subclass, expressed
	rs12_17282729	12	17282729	3.2187e-14	T	C	upstream_gene_variant	LOC_Os12g29190	retrotransposon protein, putative, Ty3-gypsy subclass, expressed
	rs12_17282734	12	17282734	2.80903e-13	A	G	upstream_gene_variant	LOC_Os12g29190	retrotransposon protein, putative, Ty3-gypsy subclass, expressed
	rs12_17282740	12	17282740	1.22555e-08	G	T	upstream_gene_variant	LOC_Os12g29190	retrotransposon protein, putative, Ty3-gypsy subclass, expressed
	rs12_17282743	12	17282743	4.40504e-13	A	C	upstream_gene_variant	LOC_Os12g29190	retrotransposon protein, putative, Ty3-gypsy subclass, expressed
	rs12_17282808	12	17282808	1.28994e-09	C	T	upstream_gene_variant	LOC_Os12g29190	retrotransposon protein, putative, Ty3-gypsy subclass, expressed
	rs12_17282884	12	17282884	1.39883e-12	C	T	upstream_gene_variant	LOC_Os12g29190	retrotransposon protein, putative, Ty3-gypsy subclass, expressed
	rs12_17282904	12	17282904	2.70073e-11	C	G	upstream_gene_variant	LOC_Os12g29190	retrotransposon protein, putative, Ty3-gypsy subclass, expressed
	rs12_17282922	12	17282922	1.4624e-08	A	G	upstream_gene_variant	LOC_Os12g29190	retrotransposon protein, putative, Ty3-gypsy subclass, expressed
	rs12_17282939	12	17282939	4.1282e-09	C	G	upstream_gene_variant	LOC_Os12g29190	retrotransposon protein, putative, Ty3-gypsy subclass, expressed
	rs12_17282962	12	17282962	2.61931e-09	C	G	upstream_gene_variant	LOC_Os12g29190	retrotransposon protein, putative, Ty3-gypsy subclass, expressed
	rs12_17283027	12	17283027	2.67523e-10	T	C	upstream_gene_variant	LOC_Os12g29190	retrotransposon protein, putative, Ty3-gypsy subclass, expressed
	rs12_17283139	12	17283139	2.22363e-15	T	C	upstream_gene_variant	LOC_Os12g29190	retrotransposon protein, putative, Ty3-gypsy subclass, expressed
	rs12_17294689	12	17294689	6.47983e-09	A	G	upstream_gene_variant	LOC_Os12g29200	retrotransposon protein, putative, Ty3-gypsy subclass, expressed
	rs12_17294705	12	17294705	2.79178e-13	A	C	upstream_gene_variant	LOC_Os12g29200	retrotransposon protein, putative, Ty3-gypsy subclass, expressed
	rs12_17294741	12	17294741	1.4407e-12	G	A	upstream_gene_variant	LOC_Os12g29200	retrotransposon protein, putative, Ty3-gypsy subclass, expressed
	rs12_17294873	12	17294873	2.56788e-13	C	A	upstream_gene_variant	LOC_Os12g29200	retrotransposon protein, putative, Ty3-gypsy subclass, expressed
	rs12_17294888	12	17294888	1.12112e-13	C	G	upstream_gene_variant	LOC_Os12g29200	retrotransposon protein, putative, Ty3-gypsy subclass, expressed
	rs12_17294939	12	17294939	2.86464e-09	T	C	upstream_gene_variant	LOC_Os12g29200	retrotransposon protein, putative, Ty3-gypsy subclass, expressed
	rs12_17294966	12	17294966	1.18924e-09	T	A	upstream_gene_variant	LOC_Os12g29200	retrotransposon protein, putative, Ty3-gypsy subclass, expressed
	rs12_17294973	12	17294973	2.12138e-09	C	T	upstream_gene_variant	LOC_Os12g29200	retrotransposon protein, putative, Ty3-gypsy subclass, expressed
	rs12_17295037	12	17295037	1.20641e-10	C	T	upstream_gene_variant	LOC_Os12g29200	retrotransposon protein, putative, Ty3-gypsy subclass, expressed
	rs12_17295150	12	17295150	1.4835e-14	A	T	upstream_gene_variant	LOC_Os12g29200	retrotransposon protein, putative, Ty3-gypsy subclass, expressed
	rs12_17295439	12	17295439	1.34981e-08	C	T	upstream_gene_variant	LOC_Os12g29200	retrotransposon protein, putative, Ty3-gypsy subclass, expressed
	rs12_17295532	12	17295532	5.87531e-13	T	C	upstream_gene_variant	LOC_Os12g29200	retrotransposon protein, putative, Ty3-gypsy subclass, expressed
	rs12_17295558	12	17295558	5.64442e-09	T	A	upstream_gene_variant	LOC_Os12g29200	retrotransposon protein, putative, Ty3-gypsy subclass, expressed
	rs12_17295559	12	17295559	1.05647e-12	A	G	upstream_gene_variant	LOC_Os12g29200	retrotransposon protein, putative, Ty3-gypsy subclass, expressed
	rs12_17295631	12	17295631	2.15653e-12	A	G	upstream_gene_variant	LOC_Os12g29200	retrotransposon protein, putative, Ty3-gypsy subclass, expressed
	rs12_17295665	12	17295665	4.19781e-12	T	G	upstream_gene_variant	LOC_Os12g29200	retrotransposon protein, putative, Ty3-gypsy subclass, expressed
	rs12_17295705	12	17295705	3.42854e-09	T	C	upstream_gene_variant	LOC_Os12g29200	retrotransposon protein, putative, Ty3-gypsy subclass, expressed
	rs12_17295762	12	17295762	5.26873e-13	G	A	upstream_gene_variant	LOC_Os12g29200	retrotransposon protein, putative, Ty3-gypsy subclass, expressed
	rs12_17295779	12	17295779	7.47303e-13	T	C	upstream_gene_variant	LOC_Os12g29200	retrotransposon protein, putative, Ty3-gypsy subclass, expressed
	rs12_17295832	12	17295832	1.27777e-12	G	A	upstream_gene_variant	LOC_Os12g29200	retrotransposon protein, putative, Ty3-gypsy subclass, expressed
	rs12_17295850	12	17295850	1.36216e-08	C	T	upstream_gene_variant	LOC_Os12g29200	retrotransposon protein, putative, Ty3-gypsy subclass, expressed
	rs12_17295918	12	17295918	2.1422e-11	T	G	upstream_gene_variant	LOC_Os12g29200	retrotransposon protein, putative, Ty3-gypsy subclass, expressed
	rs12_17299473	12	17299473	4.43974e-09	G	A	downstream_gene_variant	LOC_Os12g29220	nodulin MtN3 family protein, putative, expressed
	rs12_17299478	12	17299478	8.29317e-13	T	C	downstream_gene_variant	LOC_Os12g29220	nodulin MtN3 family protein, putative, expressed
	rs12_17299530	12	17299530	1.15725e-12	C	A	downstream_gene_variant	LOC_Os12g29220	nodulin MtN3 family protein, putative, expressed
	rs12_17299543	12	17299543	4.26878e-08	G	A	downstream_gene_variant	LOC_Os12g29220	nodulin MtN3 family protein, putative, expressed
	rs12_17299562	12	17299562	3.84088e-13	C	A	downstream_gene_variant	LOC_Os12g29220	nodulin MtN3 family protein, putative, expressed
	rs12_17299590	12	17299590	3.46537e-13	G	A	downstream_gene_variant	LOC_Os12g29220	nodulin MtN3 family protein, putative, expressed
	rs12_17299593	12	17299593	3.34157e-13	G	A	downstream_gene_variant	LOC_Os12g29220	nodulin MtN3 family protein, putative, expressed
	rs12_17299645	12	17299645	8.59002e-13	G	A	downstream_gene_variant	LOC_Os12g29220	nodulin MtN3 family protein, putative, expressed
	rs12_17299697	12	17299697	4.17888e-09	A	G	downstream_gene_variant	LOC_Os12g29220	nodulin MtN3 family protein, putative, expressed
	rs12_17299718	12	17299718	2.44619e-13	C	T	downstream_gene_variant	LOC_Os12g29220	nodulin MtN3 family protein, putative, expressed
	rs12_17299791	12	17299791	3.78763e-09	A	G	downstream_gene_variant	LOC_Os12g29220	nodulin MtN3 family protein, putative, expressed
	rs12_17299829	12	17299829	5.34113e-09	A	C	downstream_gene_variant	LOC_Os12g29220	nodulin MtN3 family protein, putative, expressed
	rs12_17299838	12	17299838	3.82011e-09	A	C	downstream_gene_variant	LOC_Os12g29220	nodulin MtN3 family protein, putative, expressed
	rs12_17299847	12	17299847	2.16177e-10	T	C	downstream_gene_variant	LOC_Os12g29220	nodulin MtN3 family protein, putative, expressed
	rs12_17299862	12	17299862	2.38979e-10	A	G	downstream_gene_variant	LOC_Os12g29220	nodulin MtN3 family protein, putative, expressed
	rs12_17299873	12	17299873	8.30506e-13	C	T	downstream_gene_variant	LOC_Os12g29220	nodulin MtN3 family protein, putative, expressed
	rs12_17299877	12	17299877	1.95044e-08	T	C	downstream_gene_variant	LOC_Os12g29220	nodulin MtN3 family protein, putative, expressed
	rs12_17299898	12	17299898	1.9135e-08	T	C	downstream_gene_variant	LOC_Os12g29220	nodulin MtN3 family protein, putative, expressed
	rs12_17299930	12	17299930	3.52802e-09	A	G	downstream_gene_variant	LOC_Os12g29220	nodulin MtN3 family protein, putative, expressed
	rs12_17299959	12	17299959	4.33263e-09	A	G	downstream_gene_variant	LOC_Os12g29220	nodulin MtN3 family protein, putative, expressed
	rs12_17300017	12	17300017	2.9882e-13	G	A	downstream_gene_variant	LOC_Os12g29220	nodulin MtN3 family protein, putative, expressed
	rs12_17300019	12	17300019	2.32071e-14	C	T	downstream_gene_variant	LOC_Os12g29220	nodulin MtN3 family protein, putative, expressed
	rs12_17300027	12	17300027	7.06145e-13	C	T	downstream_gene_variant	LOC_Os12g29220	nodulin MtN3 family protein, putative, expressed
	rs12_17300039	12	17300039	4.58287e-09	A	C	downstream_gene_variant	LOC_Os12g29220	nodulin MtN3 family protein, putative, expressed
	rs12_17300049	12	17300049	8.08067e-09	G	C	downstream_gene_variant	LOC_Os12g29220	nodulin MtN3 family protein, putative, expressed
	rs12_17300069	12	17300069	1.04174e-08	T	C	downstream_gene_variant	LOC_Os12g29220	nodulin MtN3 family protein, putative, expressed
	rs12_17300089	12	17300089	2.74238e-13	G	A	downstream_gene_variant	LOC_Os12g29220	nodulin MtN3 family protein, putative, expressed
	rs12_17300097	12	17300097	8.5509e-09	A	C	downstream_gene_variant	LOC_Os12g29220	nodulin MtN3 family protein, putative, expressed
	rs12_17300107	12	17300107	1.31681e-08	A	C	downstream_gene_variant	LOC_Os12g29220	nodulin MtN3 family protein, putative, expressed
	rs12_17300138	12	17300138	1.71119e-08	A	C	downstream_gene_variant	LOC_Os12g29220	nodulin MtN3 family protein, putative, expressed
	rs12_17300184	12	17300184	2.04336e-13	C	A	downstream_gene_variant	LOC_Os12g29220	nodulin MtN3 family protein, putative, expressed
	rs12_17300215	12	17300215	8.35378e-11	C	T	downstream_gene_variant	LOC_Os12g29220	nodulin MtN3 family protein, putative, expressed
	rs12_17300237	12	17300237	3.45401e-13	C	T	downstream_gene_variant	LOC_Os12g29220	nodulin MtN3 family protein, putative, expressed
	rs12_17300257	12	17300257	3.37031e-13	C	T	downstream_gene_variant	LOC_Os12g29220	nodulin MtN3 family protein, putative, expressed
	rs12_17300273	12	17300273	4.05632e-09	A	G	downstream_gene_variant	LOC_Os12g29220	nodulin MtN3 family protein, putative, expressed
	rs12_17300275	12	17300275	4.04627e-09	A	G	downstream_gene_variant	LOC_Os12g29220	nodulin MtN3 family protein, putative, expressed
	rs12_17300287	12	17300287	5.22538e-09	A	G	downstream_gene_variant	LOC_Os12g29220	nodulin MtN3 family protein, putative, expressed
	rs12_17300322	12	17300322	4.98237e-09	T	C	downstream_gene_variant	LOC_Os12g29220	nodulin MtN3 family protein, putative, expressed
	rs12_17300346	12	17300346	1.22713e-08	T	C	downstream_gene_variant	LOC_Os12g29220	nodulin MtN3 family protein, putative, expressed
	rs12_17300369	12	17300369	1.19938e-08	T	C	downstream_gene_variant	LOC_Os12g29220	nodulin MtN3 family protein, putative, expressed
	rs12_17300405	12	17300405	9.77713e-09	G	A	downstream_gene_variant	LOC_Os12g29220	nodulin MtN3 family protein, putative, expressed
	rs12_17300540	12	17300540	1.32126e-08	A	G	downstream_gene_variant	LOC_Os12g29220	nodulin MtN3 family protein, putative, expressed
	rs12_17300638	12	17300638	5.03747e-09	A	G	downstream_gene_variant	LOC_Os12g29220	nodulin MtN3 family protein, putative, expressed
	rs12_17300672	12	17300672	6.84966e-09	A	T	downstream_gene_variant	LOC_Os12g29220	nodulin MtN3 family protein, putative, expressed
	rs12_17300681	12	17300681	8.18388e-09	T	G	downstream_gene_variant	LOC_Os12g29220	nodulin MtN3 family protein, putative, expressed
	rs12_17300697	12	17300697	2.37797e-13	C	T	downstream_gene_variant	LOC_Os12g29220	nodulin MtN3 family protein, putative, expressed
	rs12_17300704	12	17300704	6.33544e-09	A	G	downstream_gene_variant	LOC_Os12g29220	nodulin MtN3 family protein, putative, expressed
	rs12_17300718	12	17300718	1.5269e-13	A	G	downstream_gene_variant	LOC_Os12g29220	nodulin MtN3 family protein, putative, expressed
	rs12_17300800	12	17300800	1.42267e-08	G	C	downstream_gene_variant	LOC_Os12g29220	nodulin MtN3 family protein, putative, expressed
	rs12_17300812	12	17300812	3.1864e-08	A	G	downstream_gene_variant	LOC_Os12g29220	nodulin MtN3 family protein, putative, expressed
	rs12_17300821	12	17300821	1.26536e-09	T	G	downstream_gene_variant	LOC_Os12g29220	nodulin MtN3 family protein, putative, expressed
	rs12_17300870	12	17300870	6.2555e-09	G	A	downstream_gene_variant	LOC_Os12g29220	nodulin MtN3 family protein, putative, expressed
	rs12_17300880	12	17300880	4.98835e-14	G	A	downstream_gene_variant	LOC_Os12g29220	nodulin MtN3 family protein, putative, expressed
	rs12_17300890	12	17300890	6.9069e-14	A	C	downstream_gene_variant	LOC_Os12g29220	nodulin MtN3 family protein, putative, expressed
	rs12_17300967	12	17300967	7.43888e-13	G	A	downstream_gene_variant	LOC_Os12g29220	nodulin MtN3 family protein, putative, expressed
	rs12_17300969	12	17300969	9.93531e-09	G	C	downstream_gene_variant	LOC_Os12g29220	nodulin MtN3 family protein, putative, expressed
	rs12_17300983	12	17300983	8.63072e-13	G	T	downstream_gene_variant	LOC_Os12g29220	nodulin MtN3 family protein, putative, expressed
	rs12_17301032	12	17301032	7.55749e-09	G	A	downstream_gene_variant	LOC_Os12g29220	nodulin MtN3 family protein, putative, expressed
	rs12_17301046	12	17301046	5.93077e-15	C	T	downstream_gene_variant	LOC_Os12g29220	nodulin MtN3 family protein, putative, expressed
	rs12_17301070	12	17301070	1.5616e-13	C	T	downstream_gene_variant	LOC_Os12g29220	nodulin MtN3 family protein, putative, expressed
	rs12_17301391	12	17301391	2.47963e-09	C	T	downstream_gene_variant	LOC_Os12g29220	nodulin MtN3 family protein, putative, expressed
	rs12_17301479	12	17301479	1.01493e-10	T	C	downstream_gene_variant	LOC_Os12g29220	nodulin MtN3 family protein, putative, expressed
	rs12_17301971	12	17301971	1.40135e-08	C	T	downstream_gene_variant	LOC_Os12g29220	nodulin MtN3 family protein, putative, expressed
	rs12_17301985	12	17301985	4.5195e-14	T	C	downstream_gene_variant	LOC_Os12g29220	nodulin MtN3 family protein, putative, expressed
	rs12_17302015	12	17302015	5.68872e-09	T	C	downstream_gene_variant	LOC_Os12g29220	nodulin MtN3 family protein, putative, expressed
	rs12_17302022	12	17302022	5.59201e-09	T	C	downstream_gene_variant	LOC_Os12g29220	nodulin MtN3 family protein, putative, expressed
	rs12_17302049	12	17302049	4.03229e-09	C	A	downstream_gene_variant	LOC_Os12g29220	nodulin MtN3 family protein, putative, expressed
	rs12_17302123	12	17302123	2.12939e-09	T	A	3_prime_UTR_variant	LOC_Os12g29220	nodulin MtN3 family protein, putative, expressed
	rs12_17302155	12	17302155	1.35237e-09	C	T	3_prime_UTR_variant	LOC_Os12g29220	nodulin MtN3 family protein, putative, expressed
	rs12_17302198	12	17302198	5.22824e-08	T	C	3_prime_UTR_variant	LOC_Os12g29220	nodulin MtN3 family protein, putative, expressed
	rs12_17302227	12	17302227	3.22906e-08	G	A	3_prime_UTR_variant	LOC_Os12g29220	nodulin MtN3 family protein, putative, expressed
	rs12_17302322	12	17302322	1.81133e-13	A	C	3_prime_UTR_variant	LOC_Os12g29220	nodulin MtN3 family protein, putative, expressed
	rs12_17302379	12	17302379	1.30541e-08	C	A	3_prime_UTR_variant	LOC_Os12g29220	nodulin MtN3 family protein, putative, expressed
	rs12_17302409	12	17302409	1.0226e-08	G	T	3_prime_UTR_variant	LOC_Os12g29220	nodulin MtN3 family protein, putative, expressed
	rs12_17302492	12	17302492	3.35227e-13	G	A	3_prime_UTR_variant	LOC_Os12g29220	nodulin MtN3 family protein, putative, expressed
	rs12_17302804	12	17302804	4.62471e-13	G	A	missense_variant	LOC_Os12g29220	nodulin MtN3 family protein, putative, expressed
	rs12_17302825	12	17302825	9.85265e-09	T	A	missense_variant	LOC_Os12g29220	nodulin MtN3 family protein, putative, expressed
	rs12_17302845	12	17302845	5.9161e-10	G	C	missense_variant	LOC_Os12g29220	nodulin MtN3 family protein, putative, expressed
	rs12_17302867	12	17302867	1.55414e-13	C	G	missense_variant	LOC_Os12g29220	nodulin MtN3 family protein, putative, expressed
	rs12_17302870	12	17302870	2.09441e-13	C	T	missense_variant	LOC_Os12g29220	nodulin MtN3 family protein, putative, expressed
	rs12_17303020	12	17303020	6.79184e-09	A	G	intron_variant	LOC_Os12g29220	nodulin MtN3 family protein, putative, expressed
	rs12_17303035	12	17303035	6.18961e-09	T	C	intron_variant	LOC_Os12g29220	nodulin MtN3 family protein, putative, expressed
	rs12_17303178	12	17303178	1.97419e-13	G	T	synonymous_variant	LOC_Os12g29220	nodulin MtN3 family protein, putative, expressed
	rs12_17303305	12	17303305	1.03833e-12	C	A	intron_variant	LOC_Os12g29220	nodulin MtN3 family protein, putative, expressed
	rs12_17303779	12	17303779	2.92811e-13	C	T	synonymous_variant	LOC_Os12g29220	nodulin MtN3 family protein, putative, expressed
	rs12_17304146	12	17304146	5.64491e-16	A	C	intron_variant	LOC_Os12g29220	nodulin MtN3 family protein, putative, expressed
	rs12_17304839	12	17304839	7.97108e-15	A	G	intron_variant	LOC_Os12g29220	nodulin MtN3 family protein, putative, expressed
	rs12_17305366	12	17305366	1.47992e-11	C	A	upstream_gene_variant	LOC_Os12g29220	nodulin MtN3 family protein, putative, expressed
	rs12_17305382	12	17305382	1.25373e-11	G	C	upstream_gene_variant	LOC_Os12g29220	nodulin MtN3 family protein, putative, expressed
	rs12_17306414	12	17306414	4.06278e-11	A	G	upstream_gene_variant	LOC_Os12g29220	nodulin MtN3 family protein, putative, expressed
	rs12_17306514	12	17306514	1.38461e-10	A	G	upstream_gene_variant	LOC_Os12g29220	nodulin MtN3 family protein, putative, expressed
	rs12_17306920	12	17306920	1.87891e-11	C	A	upstream_gene_variant	LOC_Os12g29220	nodulin MtN3 family protein, putative, expressed
	rs12_17307506	12	17307506	3.12359e-09	C	T	upstream_gene_variant	LOC_Os12g29220	nodulin MtN3 family protein, putative, expressed
	rs12_17307801	12	17307801	1.39235e-09	T	G	upstream_gene_variant	LOC_Os12g29220	nodulin MtN3 family protein, putative, expressed
	rs12_17307805	12	17307805	5.24455e-10	C	T	upstream_gene_variant	LOC_Os12g29220	nodulin MtN3 family protein, putative, expressed
	rs12_17308301	12	17308301	1.16664e-11	A	T	upstream_gene_variant	LOC_Os12g29220	nodulin MtN3 family protein, putative, expressed
	rs12_17308968	12	17308968	1.01081e-11	G	C	upstream_gene_variant	LOC_Os12g29220	nodulin MtN3 family protein, putative, expressed
	rs12_17309058	12	17309058	1.04649e-09	G	A	upstream_gene_variant	LOC_Os12g29220	nodulin MtN3 family protein, putative, expressed
	rs12_17309331	12	17309331	8.7156e-10	T	C	upstream_gene_variant	LOC_Os12g29220	nodulin MtN3 family protein, putative, expressed
	rs12_17309541	12	17309541	1.22474e-09	T	A	upstream_gene_variant	LOC_Os12g29220	nodulin MtN3 family protein, putative, expressed
	rs12_17310207	12	17310207	1.71856e-10	G	A	upstream_gene_variant	LOC_Os12g29220	nodulin MtN3 family protein, putative, expressed
	rs12_17310293	12	17310293	1.71056e-09	T	A	upstream_gene_variant	LOC_Os12g29220	nodulin MtN3 family protein, putative, expressed
	rs12_17310628	12	17310628	1.86952e-10	G	A	synonymous_variant	LOC_Os12g29230	transposon protein, putative, CACTA, En/Spm sub-class, expressed
	rs12_17310662	12	17310662	1.3606e-10	G	A	missense_variant	LOC_Os12g29230	transposon protein, putative, CACTA, En/Spm sub-class, expressed
	rs12_17310720	12	17310720	7.38953e-11	G	C	intron_variant	LOC_Os12g29230	transposon protein, putative, CACTA, En/Spm sub-class, expressed
	rs12_17310744	12	17310744	4.29583e-11	G	A	intron_variant	LOC_Os12g29230	transposon protein, putative, CACTA, En/Spm sub-class, expressed
	rs12_17310797	12	17310797	2.12192e-10	G	C	intron_variant	LOC_Os12g29230	transposon protein, putative, CACTA, En/Spm sub-class, expressed
	rs12_17310798	12	17310798	2.76664e-09	C	T	intron_variant	LOC_Os12g29230	transposon protein, putative, CACTA, En/Spm sub-class, expressed
	rs12_17311073	12	17311073	2.53369e-10	G	A	intron_variant	LOC_Os12g29230	transposon protein, putative, CACTA, En/Spm sub-class, expressed
	rs12_17311592	12	17311592	9.60857e-11	G	A	intron_variant	LOC_Os12g29230	transposon protein, putative, CACTA, En/Spm sub-class, expressed
	rs12_17311593	12	17311593	9.60857e-11	C	T	intron_variant	LOC_Os12g29230	transposon protein, putative, CACTA, En/Spm sub-class, expressed
	rs12_17311668	12	17311668	6.16316e-11	C	T	intron_variant	LOC_Os12g29230	transposon protein, putative, CACTA, En/Spm sub-class, expressed
	rs12_17311700	12	17311700	7.2429e-10	G	A	intron_variant	LOC_Os12g29230	transposon protein, putative, CACTA, En/Spm sub-class, expressed
	rs12_17311774	12	17311774	7.09421e-11	C	T	intron_variant	LOC_Os12g29230	transposon protein, putative, CACTA, En/Spm sub-class, expressed
	rs12_17312193	12	17312193	3.47189e-12	C	T	intron_variant	LOC_Os12g29230	transposon protein, putative, CACTA, En/Spm sub-class, expressed
	rs12_17312200	12	17312200	7.21743e-13	A	G	intron_variant	LOC_Os12g29230	transposon protein, putative, CACTA, En/Spm sub-class, expressed
	rs12_17312330	12	17312330	1.04119e-10	G	A	intron_variant	LOC_Os12g29230	transposon protein, putative, CACTA, En/Spm sub-class, expressed
	rs12_17312385	12	17312385	3.52022e-12	C	A	downstream_gene_variant	LOC_Os12g29240	latency associated nuclear antigen, putative
	rs12_17312395	12	17312395	8.71042e-15	C	T	downstream_gene_variant	LOC_Os12g29240	latency associated nuclear antigen, putative
	rs12_17312462	12	17312462	1.80961e-10	G	A	downstream_gene_variant	LOC_Os12g29240	latency associated nuclear antigen, putative
	rs12_17324810	12	17324810	1.24567e-11	G	A	downstream_gene_variant	LOC_Os12g29250	transposon protein, putative, CACTA, En/Spm sub-class, expressed
	rs12_17325053	12	17325053	9.21625e-11	A	C	downstream_gene_variant	LOC_Os12g29250	transposon protein, putative, CACTA, En/Spm sub-class, expressed
	rs12_17325459	12	17325459	8.07131e-11	G	T	downstream_gene_variant	LOC_Os12g29250	transposon protein, putative, CACTA, En/Spm sub-class, expressed
	rs12_17325460	12	17325460	8.07131e-11	G	A	downstream_gene_variant	LOC_Os12g29250	transposon protein, putative, CACTA, En/Spm sub-class, expressed
	rs12_17325647	12	17325647	2.19739e-12	A	T	downstream_gene_variant	LOC_Os12g29250	transposon protein, putative, CACTA, En/Spm sub-class, expressed
	rs12_17325756	12	17325756	3.20632e-11	G	A	downstream_gene_variant	LOC_Os12g29250	transposon protein, putative, CACTA, En/Spm sub-class, expressed
	rs12_17325890	12	17325890	5.51049e-11	C	A	downstream_gene_variant	LOC_Os12g29250	transposon protein, putative, CACTA, En/Spm sub-class, expressed
	rs12_17325929	12	17325929	2.59773e-10	A	G	downstream_gene_variant	LOC_Os12g29250	transposon protein, putative, CACTA, En/Spm sub-class, expressed
	rs12_17326042	12	17326042	2.37471e-11	G	A	downstream_gene_variant	LOC_Os12g29250	transposon protein, putative, CACTA, En/Spm sub-class, expressed
	rs12_17326146	12	17326146	2.16638e-10	C	T	downstream_gene_variant	LOC_Os12g29250	transposon protein, putative, CACTA, En/Spm sub-class, expressed
	rs12_17326158	12	17326158	1.03513e-10	C	A	downstream_gene_variant	LOC_Os12g29250	transposon protein, putative, CACTA, En/Spm sub-class, expressed
	rs12_17326782	12	17326782	6.96695e-11	C	T	downstream_gene_variant	LOC_Os12g29250	transposon protein, putative, CACTA, En/Spm sub-class, expressed
	rs12_17327681	12	17327681	1.20859e-09	G	T	downstream_gene_variant	LOC_Os12g29250	transposon protein, putative, CACTA, En/Spm sub-class, expressed
	rs12_17327801	12	17327801	7.1179e-11	G	A	downstream_gene_variant	LOC_Os12g29250	transposon protein, putative, CACTA, En/Spm sub-class, expressed
	rs12_17327930	12	17327930	1.07343e-10	G	A	downstream_gene_variant	LOC_Os12g29250	transposon protein, putative, CACTA, En/Spm sub-class, expressed
	rs12_17328033	12	17328033	1.94391e-11	A	G	downstream_gene_variant	LOC_Os12g29250	transposon protein, putative, CACTA, En/Spm sub-class, expressed
	rs12_17328073	12	17328073	2.34866e-11	G	T	downstream_gene_variant	LOC_Os12g29250	transposon protein, putative, CACTA, En/Spm sub-class, expressed
	rs12_17328198	12	17328198	2.98721e-11	G	A	downstream_gene_variant	LOC_Os12g29250	transposon protein, putative, CACTA, En/Spm sub-class, expressed
	rs12_17328520	12	17328520	9.73195e-11	C	T	intergenic_region	LOC_Os12g29250-LOC_Os12g29280
	rs12_17328540	12	17328540	1.00705e-10	G	A	intergenic_region	LOC_Os12g29250-LOC_Os12g29280
	rs12_17328611	12	17328611	9.0775e-11	G	A	intergenic_region	LOC_Os12g29250-LOC_Os12g29280
	rs12_17328737	12	17328737	7.29545e-11	G	A	intergenic_region	LOC_Os12g29250-LOC_Os12g29280
	rs12_17329272	12	17329272	1.54238e-10	G	T	intergenic_region	LOC_Os12g29250-LOC_Os12g29280
	rs12_17329381	12	17329381	1.06744e-09	A	C	intergenic_region	LOC_Os12g29250-LOC_Os12g29280
	rs12_17329385	12	17329385	8.4759e-09	G	A	intergenic_region	LOC_Os12g29250-LOC_Os12g29280
	rs12_17329626	12	17329626	1.87693e-09	G	A	intergenic_region	LOC_Os12g29250-LOC_Os12g29280
	rs12_17329746	12	17329746	1.12416e-10	C	T	intergenic_region	LOC_Os12g29250-LOC_Os12g29280
	rs12_17329795	12	17329795	5.81406e-11	C	A	intergenic_region	LOC_Os12g29250-LOC_Os12g29280
	rs12_17329972	12	17329972	9.07991e-11	C	T	intergenic_region	LOC_Os12g29250-LOC_Os12g29280
	rs12_17330105	12	17330105	1.54873e-10	C	T	intergenic_region	LOC_Os12g29250-LOC_Os12g29280
	rs12_17330198	12	17330198	6.31987e-11	C	T	intergenic_region	LOC_Os12g29250-LOC_Os12g29280
	rs12_17330879	12	17330879	1.42042e-11	G	A	intergenic_region	LOC_Os12g29250-LOC_Os12g29280
	rs12_17331271	12	17331271	1.61759e-11	C	T	intergenic_region	LOC_Os12g29250-LOC_Os12g29280
	rs12_17331439	12	17331439	8.44868e-12	C	T	intergenic_region	LOC_Os12g29250-LOC_Os12g29280
	rs12_17331494	12	17331494	3.85657e-13	G	A	intergenic_region	LOC_Os12g29250-LOC_Os12g29280
	rs12_17332518	12	17332518	2.00182e-10	C	T	intergenic_region	LOC_Os12g29250-LOC_Os12g29280
	rs12_17332690	12	17332690	4.26441e-12	C	T	intergenic_region	LOC_Os12g29250-LOC_Os12g29280
	rs12_17332736	12	17332736	8.32267e-11	C	T	intergenic_region	LOC_Os12g29250-LOC_Os12g29280
	rs12_17333622	12	17333622	3.63776e-08	A	T	intergenic_region	LOC_Os12g29250-LOC_Os12g29280
	rs12_17333825	12	17333825	1.17366e-12	C	T	intergenic_region	LOC_Os12g29250-LOC_Os12g29280
	rs12_17333989	12	17333989	1.05707e-13	C	T	intergenic_region	LOC_Os12g29250-LOC_Os12g29280
	rs12_17334035	12	17334035	2.54583e-08	C	G	intergenic_region	LOC_Os12g29250-LOC_Os12g29280
	rs12_17336028	12	17336028	3.77423e-08	G	A	intergenic_region	LOC_Os12g29250-LOC_Os12g29280
	rs12_17336107	12	17336107	4.36122e-08	C	T	intergenic_region	LOC_Os12g29250-LOC_Os12g29280
	rs12_17336134	12	17336134	5.25394e-08	G	A	intergenic_region	LOC_Os12g29250-LOC_Os12g29280
	rs12_17336350	12	17336350	3.6598e-08	G	A	intergenic_region	LOC_Os12g29250-LOC_Os12g29280
	rs12_17336590	12	17336590	5.25932e-08	C	T	intergenic_region	LOC_Os12g29250-LOC_Os12g29280
	rs12_17336906	12	17336906	3.89267e-08	G	A	intergenic_region	LOC_Os12g29250-LOC_Os12g29280
	rs12_17336936	12	17336936	1.76073e-08	C	T	intergenic_region	LOC_Os12g29250-LOC_Os12g29280
	rs12_17337063	12	17337063	6.76198e-09	A	T	intergenic_region	LOC_Os12g29250-LOC_Os12g29280
	rs12_17337240	12	17337240	2.49517e-08	G	A	intergenic_region	LOC_Os12g29250-LOC_Os12g29280
	rs12_17337339	12	17337339	4.8499e-09	A	G	intergenic_region	LOC_Os12g29250-LOC_Os12g29280
	rs12_17337547	12	17337547	2.11429e-08	G	A	intergenic_region	LOC_Os12g29250-LOC_Os12g29280
	rs12_17337926	12	17337926	2.9554e-08	A	G	intergenic_region	LOC_Os12g29250-LOC_Os12g29280
	rs12_17338349	12	17338349	1.56876e-10	G	A	intergenic_region	LOC_Os12g29250-LOC_Os12g29280
	rs12_17338907	12	17338907	4.47326e-08	C	T	intergenic_region	LOC_Os12g29250-LOC_Os12g29280
	rs12_17339060	12	17339060	3.12752e-13	C	T	intergenic_region	LOC_Os12g29250-LOC_Os12g29280
	rs12_17339744	12	17339744	6.62124e-13	C	T	intergenic_region	LOC_Os12g29250-LOC_Os12g29280
qP9a-12.3	rs12_17342010	12	17342010	4.8827e-13	G	A	intergenic_region	LOC_Os12g29250-LOC_Os12g29280
	rs12_17342590	12	17342590	5.23054e-09	T	A	intergenic_region	LOC_Os12g29250-LOC_Os12g29280
	rs12_17342622	12	17342622	4.54948e-09	C	T	intergenic_region	LOC_Os12g29250-LOC_Os12g29280
	rs12_17342633	12	17342633	4.79571e-09	G	A	intergenic_region	LOC_Os12g29250-LOC_Os12g29280
	rs12_17342712	12	17342712	4.24929e-09	C	G	intergenic_region	LOC_Os12g29250-LOC_Os12g29280
	rs12_17342893	12	17342893	3.2134e-09	C	T	intergenic_region	LOC_Os12g29250-LOC_Os12g29280
	rs12_17343065	12	17343065	6.50651e-10	T	G	intergenic_region	LOC_Os12g29250-LOC_Os12g29280
	rs12_17343099	12	17343099	4.76235e-09	C	T	intergenic_region	LOC_Os12g29250-LOC_Os12g29280
	rs12_17343100	12	17343100	2.78554e-09	G	A	intergenic_region	LOC_Os12g29250-LOC_Os12g29280
	rs12_17343180	12	17343180	1.59266e-08	G	A	intergenic_region	LOC_Os12g29250-LOC_Os12g29280
	rs12_17343210	12	17343210	3.25202e-09	A	G	intergenic_region	LOC_Os12g29250-LOC_Os12g29280
	rs12_17343234	12	17343234	1.86053e-09	C	T	intergenic_region	LOC_Os12g29250-LOC_Os12g29280
	rs12_17343292	12	17343292	4.44292e-09	T	C	intergenic_region	LOC_Os12g29250-LOC_Os12g29280
	rs12_17343405	12	17343405	1.58124e-08	T	C	intergenic_region	LOC_Os12g29250-LOC_Os12g29280
	rs12_17343555	12	17343555	1.59497e-09	C	T	intergenic_region	LOC_Os12g29250-LOC_Os12g29280
	rs12_17343587	12	17343587	5.41804e-09	T	G	intergenic_region	LOC_Os12g29250-LOC_Os12g29280
	rs12_17343628	12	17343628	3.7818e-08	T	C	intergenic_region	LOC_Os12g29250-LOC_Os12g29280
	rs12_17343646	12	17343646	2.76825e-09	A	T	intergenic_region	LOC_Os12g29250-LOC_Os12g29280
	rs12_17343657	12	17343657	4.12151e-09	G	A	intergenic_region	LOC_Os12g29250-LOC_Os12g29280
	rs12_17343699	12	17343699	5.18778e-09	A	G	intergenic_region	LOC_Os12g29250-LOC_Os12g29280
	rs12_17343701	12	17343701	4.5876e-09	A	T	intergenic_region	LOC_Os12g29250-LOC_Os12g29280
	rs12_17343784	12	17343784	1.46005e-08	T	C	intergenic_region	LOC_Os12g29250-LOC_Os12g29280
	rs12_17343946	12	17343946	9.91422e-09	G	A	intergenic_region	LOC_Os12g29250-LOC_Os12g29280
	rs12_17343988	12	17343988	2.65897e-08	C	T	intergenic_region	LOC_Os12g29250-LOC_Os12g29280
	rs12_17344075	12	17344075	1.70244e-09	G	A	intergenic_region	LOC_Os12g29250-LOC_Os12g29280
	rs12_17344103	12	17344103	3.89072e-09	C	A	intergenic_region	LOC_Os12g29250-LOC_Os12g29280
	rs12_17344243	12	17344243	1.17753e-09	A	G	intergenic_region	LOC_Os12g29250-LOC_Os12g29280
	rs12_17344268	12	17344268	8.46007e-09	G	T	intergenic_region	LOC_Os12g29250-LOC_Os12g29280
	rs12_17344285	12	17344285	8.97164e-09	G	A	intergenic_region	LOC_Os12g29250-LOC_Os12g29280
	rs12_17344301	12	17344301	2.21283e-08	G	A	intergenic_region	LOC_Os12g29250-LOC_Os12g29280
	rs12_17344335	12	17344335	4.85492e-08	C	G	intergenic_region	LOC_Os12g29250-LOC_Os12g29280
	rs12_17344359	12	17344359	1.39236e-09	G	A	intergenic_region	LOC_Os12g29250-LOC_Os12g29280
	rs12_17344361	12	17344361	3.58156e-08	T	C	intergenic_region	LOC_Os12g29250-LOC_Os12g29280
	rs12_17344365	12	17344365	2.48497e-08	A	G	intergenic_region	LOC_Os12g29250-LOC_Os12g29280
	rs12_17344368	12	17344368	2.67156e-08	A	C	intergenic_region	LOC_Os12g29250-LOC_Os12g29280
	rs12_17344372	12	17344372	1.09078e-08	G	T	intergenic_region	LOC_Os12g29250-LOC_Os12g29280
	rs12_17344437	12	17344437	2.30342e-08	C	T	intergenic_region	LOC_Os12g29250-LOC_Os12g29280
	rs12_17344440	12	17344440	2.30342e-08	A	T	intergenic_region	LOC_Os12g29250-LOC_Os12g29280
	rs12_17344546	12	17344546	1.29181e-08	C	T	intergenic_region	LOC_Os12g29250-LOC_Os12g29280
	rs12_17344561	12	17344561	2.98106e-08	A	C	intergenic_region	LOC_Os12g29250-LOC_Os12g29280
	rs12_17344578	12	17344578	1.78754e-09	G	A	intergenic_region	LOC_Os12g29250-LOC_Os12g29280
	rs12_17344600	12	17344600	6.14539e-08	T	C	intergenic_region	LOC_Os12g29250-LOC_Os12g29280
	rs12_17344602	12	17344602	7.24505e-09	G	A	intergenic_region	LOC_Os12g29250-LOC_Os12g29280
	rs12_17344613	12	17344613	8.40525e-09	C	T	intergenic_region	LOC_Os12g29250-LOC_Os12g29280
	rs12_17344616	12	17344616	7.94728e-09	C	T	intergenic_region	LOC_Os12g29250-LOC_Os12g29280
	rs12_17344630	12	17344630	1.61911e-08	C	T	intergenic_region	LOC_Os12g29250-LOC_Os12g29280
	rs12_17344636	12	17344636	2.69963e-08	G	A	intergenic_region	LOC_Os12g29250-LOC_Os12g29280
	rs12_17345207	12	17345207	2.44931e-08	G	A	intergenic_region	LOC_Os12g29250-LOC_Os12g29280
	rs12_17345209	12	17345209	2.75882e-08	T	C	intergenic_region	LOC_Os12g29250-LOC_Os12g29280
	rs12_17345233	12	17345233	3.18194e-08	T	G	intergenic_region	LOC_Os12g29250-LOC_Os12g29280
	rs12_17346627	12	17346627	9.40235e-10	C	T	intergenic_region	LOC_Os12g29250-LOC_Os12g29280
	rs12_17346735	12	17346735	5.27413e-12	A	C	intergenic_region	LOC_Os12g29250-LOC_Os12g29280
	rs12_17346747	12	17346747	7.37605e-09	G	A	intergenic_region	LOC_Os12g29250-LOC_Os12g29280
	rs12_17346756	12	17346756	9.09373e-09	T	C	intergenic_region	LOC_Os12g29250-LOC_Os12g29280
	rs12_17346766	12	17346766	4.87986e-09	G	C	intergenic_region	LOC_Os12g29250-LOC_Os12g29280
	rs12_17346769	12	17346769	4.31418e-09	G	A	intergenic_region	LOC_Os12g29250-LOC_Os12g29280
	rs12_17347665	12	17347665	1.15329e-09	T	G	intergenic_region	LOC_Os12g29250-LOC_Os12g29280
	rs12_17347685	12	17347685	3.17438e-09	G	A	intergenic_region	LOC_Os12g29250-LOC_Os12g29280
	rs12_17347738	12	17347738	4.38368e-09	G	T	intergenic_region	LOC_Os12g29250-LOC_Os12g29280
	rs12_17347752	12	17347752	4.38368e-09	C	T	intergenic_region	LOC_Os12g29250-LOC_Os12g29280
	rs12_17347779	12	17347779	5.18276e-10	A	T	intergenic_region	LOC_Os12g29250-LOC_Os12g29280
	rs12_17347878	12	17347878	2.88211e-09	T	A	intergenic_region	LOC_Os12g29250-LOC_Os12g29280
	rs12_17348004	12	17348004	8.34375e-09	C	T	intergenic_region	LOC_Os12g29250-LOC_Os12g29280
	rs12_17348115	12	17348115	3.11952e-08	G	C	intergenic_region	LOC_Os12g29250-LOC_Os12g29280
	rs12_17348148	12	17348148	2.89853e-08	A	G	intergenic_region	LOC_Os12g29250-LOC_Os12g29280
	rs12_17348591	12	17348591	2.58291e-09	C	T	intergenic_region	LOC_Os12g29250-LOC_Os12g29280
	rs12_17348598	12	17348598	8.83336e-10	G	T	intergenic_region	LOC_Os12g29250-LOC_Os12g29280
	rs12_17348843	12	17348843	9.12415e-09	A	G	intergenic_region	LOC_Os12g29250-LOC_Os12g29280
	rs12_17348888	12	17348888	2.69012e-08	G	A	intergenic_region	LOC_Os12g29250-LOC_Os12g29280
	rs12_17348944	12	17348944	2.35557e-09	A	G	intergenic_region	LOC_Os12g29250-LOC_Os12g29280
	rs12_17348974	12	17348974	7.45948e-12	G	C	intergenic_region	LOC_Os12g29250-LOC_Os12g29280
	rs12_17348991	12	17348991	1.57953e-11	A	C	intergenic_region	LOC_Os12g29250-LOC_Os12g29280
	rs12_17349044	12	17349044	2.21546e-11	A	T	intergenic_region	LOC_Os12g29250-LOC_Os12g29280
	rs12_17349064	12	17349064	3.17803e-09	T	C	intergenic_region	LOC_Os12g29250-LOC_Os12g29280
	rs12_17349245	12	17349245	3.01012e-11	T	A	intergenic_region	LOC_Os12g29250-LOC_Os12g29280
	rs12_17349291	12	17349291	6.11774e-12	A	G	intergenic_region	LOC_Os12g29250-LOC_Os12g29280
	rs12_17349299	12	17349299	1.94203e-12	A	G	intergenic_region	LOC_Os12g29250-LOC_Os12g29280
	rs12_17349387	12	17349387	3.53613e-11	G	A	intergenic_region	LOC_Os12g29250-LOC_Os12g29280
	rs12_17349474	12	17349474	4.15446e-12	G	A	intergenic_region	LOC_Os12g29250-LOC_Os12g29280
	rs12_17349495	12	17349495	1.09235e-11	A	C	intergenic_region	LOC_Os12g29250-LOC_Os12g29280
	rs12_17349505	12	17349505	1.38967e-10	T	A	intergenic_region	LOC_Os12g29250-LOC_Os12g29280
	rs12_17349514	12	17349514	4.83049e-10	C	T	intergenic_region	LOC_Os12g29250-LOC_Os12g29280
	rs12_17349754	12	17349754	2.25625e-10	T	C	intergenic_region	LOC_Os12g29250-LOC_Os12g29280
	rs12_17349768	12	17349768	8.86152e-10	C	T	intergenic_region	LOC_Os12g29250-LOC_Os12g29280
	rs12_17349778	12	17349778	4.80204e-10	C	A	intergenic_region	LOC_Os12g29250-LOC_Os12g29280
	rs12_17352445	12	17352445	5.69547e-12	C	T	upstream_gene_variant	LOC_Os12g29280	disease resistance protein RGA3, putative, expressed
	rs12_17352453	12	17352453	1.43421e-10	A	G	upstream_gene_variant	LOC_Os12g29280	disease resistance protein RGA3, putative, expressed
	rs12_17352457	12	17352457	2.06617e-10	T	G	upstream_gene_variant	LOC_Os12g29280	disease resistance protein RGA3, putative, expressed
	rs12_17352890	12	17352890	6.53242e-10	T	G	upstream_gene_variant	LOC_Os12g29280	disease resistance protein RGA3, putative, expressed
	rs12_17352943	12	17352943	3.46397e-11	G	A	upstream_gene_variant	LOC_Os12g29280	disease resistance protein RGA3, putative, expressed
	rs12_17352952	12	17352952	2.36593e-11	C	T	upstream_gene_variant	LOC_Os12g29280	disease resistance protein RGA3, putative, expressed
	rs12_17352969	12	17352969	6.21829e-10	G	A	upstream_gene_variant	LOC_Os12g29280	disease resistance protein RGA3, putative, expressed
	rs12_17353012	12	17353012	2.10391e-09	T	C	upstream_gene_variant	LOC_Os12g29280	disease resistance protein RGA3, putative, expressed
	rs12_17353019	12	17353019	8.81802e-11	G	A	upstream_gene_variant	LOC_Os12g29280	disease resistance protein RGA3, putative, expressed
	rs12_17353051	12	17353051	4.62263e-11	C	G	upstream_gene_variant	LOC_Os12g29280	disease resistance protein RGA3, putative, expressed
	rs12_17353176	12	17353176	6.94535e-11	T	C	upstream_gene_variant	LOC_Os12g29280	disease resistance protein RGA3, putative, expressed
	rs12_17353216	12	17353216	1.42335e-11	G	A	upstream_gene_variant	LOC_Os12g29280	disease resistance protein RGA3, putative, expressed
	rs12_17353220	12	17353220	1.42335e-11	C	A	upstream_gene_variant	LOC_Os12g29280	disease resistance protein RGA3, putative, expressed
	rs12_17353224	12	17353224	1.78973e-09	G	A	upstream_gene_variant	LOC_Os12g29280	disease resistance protein RGA3, putative, expressed
	rs12_17353245	12	17353245	9.45167e-11	A	T	upstream_gene_variant	LOC_Os12g29280	disease resistance protein RGA3, putative, expressed
	rs12_17353270	12	17353270	1.37585e-11	G	T	upstream_gene_variant	LOC_Os12g29280	disease resistance protein RGA3, putative, expressed
	rs12_17353332	12	17353332	3.52183e-11	C	A	upstream_gene_variant	LOC_Os12g29280	disease resistance protein RGA3, putative, expressed
	rs12_17353398	12	17353398	2.24635e-11	C	T	upstream_gene_variant	LOC_Os12g29280	disease resistance protein RGA3, putative, expressed
	rs12_17353411	12	17353411	1.10237e-10	T	G	upstream_gene_variant	LOC_Os12g29280	disease resistance protein RGA3, putative, expressed
	rs12_17353463	12	17353463	3.49706e-11	C	T	upstream_gene_variant	LOC_Os12g29280	disease resistance protein RGA3, putative, expressed
	rs12_17353480	12	17353480	7.13362e-11	G	T	upstream_gene_variant	LOC_Os12g29280	disease resistance protein RGA3, putative, expressed
	rs12_17353529	12	17353529	4.60959e-11	G	T	upstream_gene_variant	LOC_Os12g29280	disease resistance protein RGA3, putative, expressed
	rs12_17353565	12	17353565	6.70728e-11	G	C	upstream_gene_variant	LOC_Os12g29280	disease resistance protein RGA3, putative, expressed
	rs12_17353602	12	17353602	7.01557e-12	T	C	upstream_gene_variant	LOC_Os12g29280	disease resistance protein RGA3, putative, expressed
	rs12_17353624	12	17353624	3.89039e-11	C	T	upstream_gene_variant	LOC_Os12g29280	disease resistance protein RGA3, putative, expressed
	rs12_17353652	12	17353652	8.41444e-11	C	G	upstream_gene_variant	LOC_Os12g29280	disease resistance protein RGA3, putative, expressed
	rs12_17353665	12	17353665	3.00282e-11	C	T	upstream_gene_variant	LOC_Os12g29280	disease resistance protein RGA3, putative, expressed
	rs12_17353681	12	17353681	3.65896e-11	C	T	upstream_gene_variant	LOC_Os12g29280	disease resistance protein RGA3, putative, expressed
	rs12_17353723	12	17353723	2.05464e-12	A	T	upstream_gene_variant	LOC_Os12g29280	disease resistance protein RGA3, putative, expressed
	rs12_17353737	12	17353737	1.25669e-12	T	G	upstream_gene_variant	LOC_Os12g29280	disease resistance protein RGA3, putative, expressed
	rs12_17353752	12	17353752	9.68643e-13	C	A	upstream_gene_variant	LOC_Os12g29280	disease resistance protein RGA3, putative, expressed
	rs12_17353776	12	17353776	1.10912e-12	T	C	upstream_gene_variant	LOC_Os12g29280	disease resistance protein RGA3, putative, expressed
	rs12_17353792	12	17353792	3.93244e-11	A	T	upstream_gene_variant	LOC_Os12g29280	disease resistance protein RGA3, putative, expressed
	rs12_17353813	12	17353813	6.79748e-13	A	C	upstream_gene_variant	LOC_Os12g29280	disease resistance protein RGA3, putative, expressed
	rs12_17353822	12	17353822	1.79031e-12	A	T	upstream_gene_variant	LOC_Os12g29280	disease resistance protein RGA3, putative, expressed
	rs12_17353843	12	17353843	2.77283e-11	T	C	upstream_gene_variant	LOC_Os12g29280	disease resistance protein RGA3, putative, expressed
	rs12_17353851	12	17353851	3.11026e-11	G	T	upstream_gene_variant	LOC_Os12g29280	disease resistance protein RGA3, putative, expressed
	rs12_17353870	12	17353870	4.07044e-11	A	G	upstream_gene_variant	LOC_Os12g29280	disease resistance protein RGA3, putative, expressed
	rs12_17353900	12	17353900	3.48139e-11	T	A	upstream_gene_variant	LOC_Os12g29280	disease resistance protein RGA3, putative, expressed
	rs12_17353911	12	17353911	4.93372e-12	G	A	upstream_gene_variant	LOC_Os12g29280	disease resistance protein RGA3, putative, expressed
	rs12_17353919	12	17353919	3.06347e-11	T	C	upstream_gene_variant	LOC_Os12g29280	disease resistance protein RGA3, putative, expressed
	rs12_17353925	12	17353925	6.12715e-11	A	G	upstream_gene_variant	LOC_Os12g29280	disease resistance protein RGA3, putative, expressed
	rs12_17353933	12	17353933	1.85582e-11	A	T	upstream_gene_variant	LOC_Os12g29280	disease resistance protein RGA3, putative, expressed
	rs12_17353936	12	17353936	1.13147e-10	T	C	upstream_gene_variant	LOC_Os12g29280	disease resistance protein RGA3, putative, expressed
	rs12_17353952	12	17353952	2.70245e-10	G	A	upstream_gene_variant	LOC_Os12g29280	disease resistance protein RGA3, putative, expressed
	rs12_17353971	12	17353971	1.05385e-11	C	T	upstream_gene_variant	LOC_Os12g29280	disease resistance protein RGA3, putative, expressed
	rs12_17354035	12	17354035	9.10057e-11	C	A	upstream_gene_variant	LOC_Os12g29280	disease resistance protein RGA3, putative, expressed
	rs12_17354059	12	17354059	4.33756e-11	C	G	upstream_gene_variant	LOC_Os12g29280	disease resistance protein RGA3, putative, expressed
	rs12_17354068	12	17354068	2.05921e-11	A	T	upstream_gene_variant	LOC_Os12g29280	disease resistance protein RGA3, putative, expressed
	rs12_17354076	12	17354076	1.37953e-11	T	C	upstream_gene_variant	LOC_Os12g29280	disease resistance protein RGA3, putative, expressed
	rs12_17354088	12	17354088	4.82722e-11	G	T	upstream_gene_variant	LOC_Os12g29280	disease resistance protein RGA3, putative, expressed
	rs12_17354105	12	17354105	1.96618e-11	G	A	upstream_gene_variant	LOC_Os12g29280	disease resistance protein RGA3, putative, expressed
	rs12_17354132	12	17354132	8.51812e-12	T	A	upstream_gene_variant	LOC_Os12g29280	disease resistance protein RGA3, putative, expressed
	rs12_17354219	12	17354219	1.52302e-12	C	A	upstream_gene_variant	LOC_Os12g29280	disease resistance protein RGA3, putative, expressed
	rs12_17354290	12	17354290	2.40724e-11	A	G	upstream_gene_variant	LOC_Os12g29280	disease resistance protein RGA3, putative, expressed
	rs12_17354296	12	17354296	3.18201e-11	A	T	upstream_gene_variant	LOC_Os12g29280	disease resistance protein RGA3, putative, expressed
	rs12_17354396	12	17354396	1.58759e-11	C	T	upstream_gene_variant	LOC_Os12g29280	disease resistance protein RGA3, putative, expressed
	rs12_17354451	12	17354451	5.45727e-12	A	G	upstream_gene_variant	LOC_Os12g29280	disease resistance protein RGA3, putative, expressed
	rs12_17354455	12	17354455	9.03067e-12	C	T	upstream_gene_variant	LOC_Os12g29280	disease resistance protein RGA3, putative, expressed
	rs12_17354461	12	17354461	1.34377e-11	T	C	upstream_gene_variant	LOC_Os12g29280	disease resistance protein RGA3, putative, expressed
	rs12_17354475	12	17354475	1.66889e-11	A	G	upstream_gene_variant	LOC_Os12g29280	disease resistance protein RGA3, putative, expressed
	rs12_17354571	12	17354571	1.01455e-11	T	C	upstream_gene_variant	LOC_Os12g29280	disease resistance protein RGA3, putative, expressed
	rs12_17354590	12	17354590	7.71483e-12	C	T	upstream_gene_variant	LOC_Os12g29280	disease resistance protein RGA3, putative, expressed
	rs12_17354601	12	17354601	2.41067e-08	T	C	upstream_gene_variant	LOC_Os12g29280	disease resistance protein RGA3, putative, expressed
	rs12_17354724	12	17354724	3.38e-11	A	G	upstream_gene_variant	LOC_Os12g29280	disease resistance protein RGA3, putative, expressed
	rs12_17354908	12	17354908	3.35945e-11	C	T	synonymous_variant	LOC_Os12g29280	disease resistance protein RGA3, putative, expressed
	rs12_17354911	12	17354911	2.27261e-11	C	T	synonymous_variant	LOC_Os12g29280	disease resistance protein RGA3, putative, expressed
	rs12_17354929	12	17354929	3.21516e-10	A	T	synonymous_variant	LOC_Os12g29280	disease resistance protein RGA3, putative, expressed
	rs12_17355029	12	17355029	3.01887e-11	C	T	missense_variant	LOC_Os12g29280	disease resistance protein RGA3, putative, expressed
	rs12_17355116	12	17355116	3.01887e-11	G	C	missense_variant	LOC_Os12g29280	disease resistance protein RGA3, putative, expressed
	rs12_17355421	12	17355421	2.17729e-11	A	G	synonymous_variant	LOC_Os12g29280	disease resistance protein RGA3, putative, expressed
	rs12_17355574	12	17355574	4.73707e-11	C	T	synonymous_variant	LOC_Os12g29280	disease resistance protein RGA3, putative, expressed
	rs12_17355811	12	17355811	1.29855e-11	A	G	synonymous_variant	LOC_Os12g29280	disease resistance protein RGA3, putative, expressed
	rs12_17355830	12	17355830	1.05875e-10	G	C	missense_variant	LOC_Os12g29280	disease resistance protein RGA3, putative, expressed
	rs12_17355831	12	17355831	8.50439e-10	C	T	missense_variant	LOC_Os12g29280	disease resistance protein RGA3, putative, expressed
	rs12_17356194	12	17356194	2.7598e-12	G	A	missense_variant	LOC_Os12g29280	disease resistance protein RGA3, putative, expressed
	rs12_17356198	12	17356198	4.74397e-12	T	C	synonymous_variant	LOC_Os12g29280	disease resistance protein RGA3, putative, expressed
	rs12_17356203	12	17356203	4.8843e-12	G	A	missense_variant	LOC_Os12g29280	disease resistance protein RGA3, putative, expressed
	rs12_17356213	12	17356213	2.24065e-11	A	T	synonymous_variant	LOC_Os12g29280	disease resistance protein RGA3, putative, expressed
	rs12_17356216	12	17356216	3.83739e-12	G	A	synonymous_variant	LOC_Os12g29280	disease resistance protein RGA3, putative, expressed
	rs12_17356252	12	17356252	4.45115e-11	T	C	synonymous_variant	LOC_Os12g29280	disease resistance protein RGA3, putative, expressed
	rs12_17357017	12	17357017	2.92437e-11	A	T	synonymous_variant	LOC_Os12g29280	disease resistance protein RGA3, putative, expressed
	rs12_17357158	12	17357158	2.75594e-11	C	T	synonymous_variant	LOC_Os12g29280	disease resistance protein RGA3, putative, expressed
	rs12_17357248	12	17357248	5.85071e-11	T	C	downstream_gene_variant	LOC_Os12g29280	disease resistance protein RGA3, putative, expressed
	rs12_17357270	12	17357270	1.80745e-11	T	A	downstream_gene_variant	LOC_Os12g29280	disease resistance protein RGA3, putative, expressed
	rs12_17357317	12	17357317	4.53018e-12	A	T	downstream_gene_variant	LOC_Os12g29280	disease resistance protein RGA3, putative, expressed
	rs12_17357319	12	17357319	3.23347e-12	A	T	downstream_gene_variant	LOC_Os12g29280	disease resistance protein RGA3, putative, expressed
	rs12_17357362	12	17357362	3.68397e-11	C	A	downstream_gene_variant	LOC_Os12g29280	disease resistance protein RGA3, putative, expressed
	rs12_17357374	12	17357374	1.86424e-11	G	A	downstream_gene_variant	LOC_Os12g29280	disease resistance protein RGA3, putative, expressed
	rs12_17357395	12	17357395	5.20899e-11	G	A	downstream_gene_variant	LOC_Os12g29280	disease resistance protein RGA3, putative, expressed
	rs12_17357418	12	17357418	5.14379e-11	G	T	downstream_gene_variant	LOC_Os12g29280	disease resistance protein RGA3, putative, expressed
	rs12_17357468	12	17357468	3.76418e-11	C	T	downstream_gene_variant	LOC_Os12g29280	disease resistance protein RGA3, putative, expressed
	rs12_17357521	12	17357521	3.94827e-11	A	T	downstream_gene_variant	LOC_Os12g29280	disease resistance protein RGA3, putative, expressed
	rs12_17357531	12	17357531	1.64784e-11	C	T	downstream_gene_variant	LOC_Os12g29280	disease resistance protein RGA3, putative, expressed
	rs12_17357673	12	17357673	5.37943e-11	T	G	downstream_gene_variant	LOC_Os12g29280	disease resistance protein RGA3, putative, expressed
	rs12_17357689	12	17357689	8.74516e-12	T	G	downstream_gene_variant	LOC_Os12g29280	disease resistance protein RGA3, putative, expressed
	rs12_17357699	12	17357699	3.17948e-11	A	T	downstream_gene_variant	LOC_Os12g29280	disease resistance protein RGA3, putative, expressed
	rs12_17357710	12	17357710	2.6583e-11	T	C	downstream_gene_variant	LOC_Os12g29280	disease resistance protein RGA3, putative, expressed
	rs12_17357738	12	17357738	4.73753e-11	A	T	downstream_gene_variant	LOC_Os12g29280	disease resistance protein RGA3, putative, expressed
	rs12_17357745	12	17357745	1.12965e-10	C	G	downstream_gene_variant	LOC_Os12g29280	disease resistance protein RGA3, putative, expressed
	rs12_17357751	12	17357751	1.59049e-10	T	C	downstream_gene_variant	LOC_Os12g29280	disease resistance protein RGA3, putative, expressed
	rs12_17357773	12	17357773	3.2963e-11	G	A	downstream_gene_variant	LOC_Os12g29280	disease resistance protein RGA3, putative, expressed
	rs12_17357785	12	17357785	4.15774e-11	C	A	downstream_gene_variant	LOC_Os12g29280	disease resistance protein RGA3, putative, expressed
	rs12_17357935	12	17357935	3.44646e-11	C	A	downstream_gene_variant	LOC_Os12g29280	disease resistance protein RGA3, putative, expressed
	rs12_17357947	12	17357947	2.5744e-11	C	G	downstream_gene_variant	LOC_Os12g29280	disease resistance protein RGA3, putative, expressed
	rs12_17357959	12	17357959	3.01564e-12	A	G	downstream_gene_variant	LOC_Os12g29280	disease resistance protein RGA3, putative, expressed
	rs12_17357984	12	17357984	1.14288e-11	T	C	upstream_gene_variant	LOC_Os12g29290	disease resistance protein RGA3, putative, expressed
	rs12_17357986	12	17357986	2.15348e-11	C	T	upstream_gene_variant	LOC_Os12g29290	disease resistance protein RGA3, putative, expressed
	rs12_17358014	12	17358014	3.2824e-11	A	C	upstream_gene_variant	LOC_Os12g29290	disease resistance protein RGA3, putative, expressed
	rs12_17358021	12	17358021	7.07193e-12	T	G	upstream_gene_variant	LOC_Os12g29290	disease resistance protein RGA3, putative, expressed
	rs12_17358043	12	17358043	6.91873e-11	T	C	upstream_gene_variant	LOC_Os12g29290	disease resistance protein RGA3, putative, expressed
	rs12_17358047	12	17358047	2.31616e-11	T	G	upstream_gene_variant	LOC_Os12g29290	disease resistance protein RGA3, putative, expressed
	rs12_17358048	12	17358048	2.96206e-11	A	G	upstream_gene_variant	LOC_Os12g29290	disease resistance protein RGA3, putative, expressed
	rs12_17358061	12	17358061	2.33525e-11	T	G	upstream_gene_variant	LOC_Os12g29290	disease resistance protein RGA3, putative, expressed
	rs12_17358077	12	17358077	1.7332e-11	C	T	upstream_gene_variant	LOC_Os12g29290	disease resistance protein RGA3, putative, expressed
	rs12_17358089	12	17358089	1.67408e-11	C	T	upstream_gene_variant	LOC_Os12g29290	disease resistance protein RGA3, putative, expressed
	rs12_17358109	12	17358109	3.67109e-12	A	G	upstream_gene_variant	LOC_Os12g29290	disease resistance protein RGA3, putative, expressed
	rs12_17358162	12	17358162	1.10113e-11	G	A	upstream_gene_variant	LOC_Os12g29290	disease resistance protein RGA3, putative, expressed
	rs12_17358250	12	17358250	1.75907e-10	C	T	upstream_gene_variant	LOC_Os12g29290	disease resistance protein RGA3, putative, expressed
	rs12_17358261	12	17358261	3.84735e-10	G	T	upstream_gene_variant	LOC_Os12g29290	disease resistance protein RGA3, putative, expressed
	rs12_17358361	12	17358361	4.67181e-11	T	C	upstream_gene_variant	LOC_Os12g29290	disease resistance protein RGA3, putative, expressed
	rs12_17358383	12	17358383	5.44983e-11	C	G	upstream_gene_variant	LOC_Os12g29290	disease resistance protein RGA3, putative, expressed
	rs12_17358413	12	17358413	4.47777e-11	A	T	upstream_gene_variant	LOC_Os12g29290	disease resistance protein RGA3, putative, expressed
	rs12_17358465	12	17358465	1.76663e-11	C	G	upstream_gene_variant	LOC_Os12g29290	disease resistance protein RGA3, putative, expressed
	rs12_17358467	12	17358467	8.83246e-12	G	C	upstream_gene_variant	LOC_Os12g29290	disease resistance protein RGA3, putative, expressed
	rs12_17358494	12	17358494	3.65261e-12	A	G	upstream_gene_variant	LOC_Os12g29290	disease resistance protein RGA3, putative, expressed
	rs12_17358499	12	17358499	1.37958e-11	T	G	upstream_gene_variant	LOC_Os12g29290	disease resistance protein RGA3, putative, expressed
	rs12_17358501	12	17358501	5.67453e-12	A	C	upstream_gene_variant	LOC_Os12g29290	disease resistance protein RGA3, putative, expressed
	rs12_17358530	12	17358530	2.26126e-11	C	T	upstream_gene_variant	LOC_Os12g29290	disease resistance protein RGA3, putative, expressed
	rs12_17358547	12	17358547	3.51738e-11	G	A	upstream_gene_variant	LOC_Os12g29290	disease resistance protein RGA3, putative, expressed
	rs12_17358552	12	17358552	6.25856e-11	A	C	upstream_gene_variant	LOC_Os12g29290	disease resistance protein RGA3, putative, expressed
	rs12_17358648	12	17358648	3.0096e-11	C	T	upstream_gene_variant	LOC_Os12g29290	disease resistance protein RGA3, putative, expressed
	rs12_17358662	12	17358662	8.20526e-12	A	C	upstream_gene_variant	LOC_Os12g29290	disease resistance protein RGA3, putative, expressed
	rs12_17359740	12	17359740	6.24015e-10	G	A	upstream_gene_variant	LOC_Os12g29290	disease resistance protein RGA3, putative, expressed
	rs12_17359848	12	17359848	1.72883e-12	G	A	upstream_gene_variant	LOC_Os12g29290	disease resistance protein RGA3, putative, expressed
	rs12_17359911	12	17359911	1.77169e-10	G	A	upstream_gene_variant	LOC_Os12g29290	disease resistance protein RGA3, putative, expressed
	rs12_17359915	12	17359915	6.25808e-11	G	A	upstream_gene_variant	LOC_Os12g29290	disease resistance protein RGA3, putative, expressed
	rs12_17360626	12	17360626	2.10446e-09	A	G	upstream_gene_variant	LOC_Os12g29290	disease resistance protein RGA3, putative, expressed
	rs12_17360697	12	17360697	8.86703e-09	T	C	upstream_gene_variant	LOC_Os12g29290	disease resistance protein RGA3, putative, expressed
	rs12_17361060	12	17361060	7.18637e-11	C	A	upstream_gene_variant	LOC_Os12g29290	disease resistance protein RGA3, putative, expressed
	rs12_17361062	12	17361062	1.30551e-10	T	C	upstream_gene_variant	LOC_Os12g29290	disease resistance protein RGA3, putative, expressed
	rs12_17361172	12	17361172	4.67714e-08	A	G	upstream_gene_variant	LOC_Os12g29290	disease resistance protein RGA3, putative, expressed
	rs12_17361435	12	17361435	4.443e-10	C	A	upstream_gene_variant	LOC_Os12g29290	disease resistance protein RGA3, putative, expressed
	rs12_17361545	12	17361545	5.78899e-09	A	T	upstream_gene_variant	LOC_Os12g29290	disease resistance protein RGA3, putative, expressed
	rs12_17361624	12	17361624	1.24018e-09	G	A	upstream_gene_variant	LOC_Os12g29290	disease resistance protein RGA3, putative, expressed
	rs12_17361875	12	17361875	4.21167e-09	A	G	upstream_gene_variant	LOC_Os12g29290	disease resistance protein RGA3, putative, expressed
	rs12_17361917	12	17361917	3.32831e-11	T	C	upstream_gene_variant	LOC_Os12g29290	disease resistance protein RGA3, putative, expressed
	rs12_17362043	12	17362043	5.45355e-09	A	T	upstream_gene_variant	LOC_Os12g29290	disease resistance protein RGA3, putative, expressed
	rs12_17362309	12	17362309	1.28418e-09	A	T	upstream_gene_variant	LOC_Os12g29290	disease resistance protein RGA3, putative, expressed
	rs12_17362578	12	17362578	6.2417e-10	G	C	upstream_gene_variant	LOC_Os12g29290	disease resistance protein RGA3, putative, expressed
	rs12_17362670	12	17362670	5.42829e-11	C	T	upstream_gene_variant	LOC_Os12g29290	disease resistance protein RGA3, putative, expressed
	rs12_17362738	12	17362738	3.80329e-11	G	A	upstream_gene_variant	LOC_Os12g29290	disease resistance protein RGA3, putative, expressed
	rs12_17362793	12	17362793	1.70767e-09	G	A	upstream_gene_variant	LOC_Os12g29290	disease resistance protein RGA3, putative, expressed
	rs12_17363779	12	17363779	8.75252e-13	G	C	missense_variant	LOC_Os12g29290	disease resistance protein RGA3, putative, expressed
	rs12_17363863	12	17363863	6.93551e-11	C	T	synonymous_variant	LOC_Os12g29290	disease resistance protein RGA3, putative, expressed
	rs12_17364328	12	17364328	2.69294e-12	C	G	synonymous_variant	LOC_Os12g29290	disease resistance protein RGA3, putative, expressed
	rs12_17364626	12	17364626	2.81613e-11	A	G	missense_variant	LOC_Os12g29290	disease resistance protein RGA3, putative, expressed
	rs12_17366047	12	17366047	6.8263e-12	G	A	downstream_gene_variant	LOC_Os12g29290	disease resistance protein RGA3, putative, expressed
	rs12_17366461	12	17366461	3.34892e-08	A	C	downstream_gene_variant	LOC_Os12g29290	disease resistance protein RGA3, putative, expressed
	rs12_17366478	12	17366478	1.19183e-12	G	C	downstream_gene_variant	LOC_Os12g29290	disease resistance protein RGA3, putative, expressed
	rs12_17366690	12	17366690	1.46086e-09	G	A	downstream_gene_variant	LOC_Os12g29290	disease resistance protein RGA3, putative, expressed
	rs12_17366794	12	17366794	5.44531e-12	G	A	downstream_gene_variant	LOC_Os12g29290	disease resistance protein RGA3, putative, expressed
	rs12_17366797	12	17366797	2.10008e-09	G	C	downstream_gene_variant	LOC_Os12g29290	disease resistance protein RGA3, putative, expressed
	rs12_17366864	12	17366864	7.00612e-09	T	C	downstream_gene_variant	LOC_Os12g29290	disease resistance protein RGA3, putative, expressed
	rs12_17366873	12	17366873	4.7954e-09	A	T	downstream_gene_variant	LOC_Os12g29290	disease resistance protein RGA3, putative, expressed
	rs12_17366909	12	17366909	2.95909e-09	T	C	downstream_gene_variant	LOC_Os12g29290	disease resistance protein RGA3, putative, expressed
	rs12_17366932	12	17366932	1.44415e-09	G	T	downstream_gene_variant	LOC_Os12g29290	disease resistance protein RGA3, putative, expressed
	rs12_17368462	12	17368462	4.78358e-08	A	C	upstream_gene_variant	LOC_Os12g29300	CESA10 - cellulose synthase, expressed
	rs12_17368464	12	17368464	4.43711e-08	C	T	upstream_gene_variant	LOC_Os12g29300	CESA10 - cellulose synthase, expressed
	rs12_17368479	12	17368479	1.09692e-08	C	T	upstream_gene_variant	LOC_Os12g29300	CESA10 - cellulose synthase, expressed
	rs12_17368504	12	17368504	5.42697e-09	A	T	upstream_gene_variant	LOC_Os12g29300	CESA10 - cellulose synthase, expressed
	rs12_17375332	12	17375332	5.07273e-09	T	C	upstream_gene_variant	LOC_Os12g29310	retrotransposon protein, putative, Ty1-copia subclass, expressed
	rs12_17375373	12	17375373	1.20893e-08	A	T	upstream_gene_variant	LOC_Os12g29310	retrotransposon protein, putative, Ty1-copia subclass, expressed
	rs12_17375393	12	17375393	8.79072e-09	G	A	upstream_gene_variant	LOC_Os12g29310	retrotransposon protein, putative, Ty1-copia subclass, expressed
	rs12_17375396	12	17375396	1.20919e-08	G	C	upstream_gene_variant	LOC_Os12g29310	retrotransposon protein, putative, Ty1-copia subclass, expressed
	rs12_17375420	12	17375420	1.27411e-08	C	A	upstream_gene_variant	LOC_Os12g29310	retrotransposon protein, putative, Ty1-copia subclass, expressed
	rs12_17375422	12	17375422	1.13365e-10	A	G	upstream_gene_variant	LOC_Os12g29310	retrotransposon protein, putative, Ty1-copia subclass, expressed
	rs12_17375427	12	17375427	1.61337e-08	C	T	upstream_gene_variant	LOC_Os12g29310	retrotransposon protein, putative, Ty1-copia subclass, expressed
	rs12_17375429	12	17375429	1.61337e-08	A	T	upstream_gene_variant	LOC_Os12g29310	retrotransposon protein, putative, Ty1-copia subclass, expressed
	rs12_17375445	12	17375445	8.47461e-10	C	T	upstream_gene_variant	LOC_Os12g29310	retrotransposon protein, putative, Ty1-copia subclass, expressed
	rs12_17375497	12	17375497	7.28856e-10	A	C	upstream_gene_variant	LOC_Os12g29310	retrotransposon protein, putative, Ty1-copia subclass, expressed
	rs12_17375537	12	17375537	2.59239e-09	C	T	upstream_gene_variant	LOC_Os12g29310	retrotransposon protein, putative, Ty1-copia subclass, expressed
	rs12_17375541	12	17375541	2.02155e-09	A	G	upstream_gene_variant	LOC_Os12g29310	retrotransposon protein, putative, Ty1-copia subclass, expressed
	rs12_17375545	12	17375545	2.81052e-09	G	A	upstream_gene_variant	LOC_Os12g29310	retrotransposon protein, putative, Ty1-copia subclass, expressed
	rs12_17375554	12	17375554	7.58981e-10	C	T	upstream_gene_variant	LOC_Os12g29310	retrotransposon protein, putative, Ty1-copia subclass, expressed
	rs12_17375573	12	17375573	4.29539e-09	C	A	upstream_gene_variant	LOC_Os12g29310	retrotransposon protein, putative, Ty1-copia subclass, expressed
	rs12_17375620	12	17375620	8.38373e-10	C	A	upstream_gene_variant	LOC_Os12g29310	retrotransposon protein, putative, Ty1-copia subclass, expressed
	rs12_17375651	12	17375651	1.69163e-09	A	G	upstream_gene_variant	LOC_Os12g29310	retrotransposon protein, putative, Ty1-copia subclass, expressed
	rs12_17375662	12	17375662	4.38368e-09	C	A	upstream_gene_variant	LOC_Os12g29310	retrotransposon protein, putative, Ty1-copia subclass, expressed
	rs12_17375737	12	17375737	7.03541e-09	G	A	upstream_gene_variant	LOC_Os12g29310	retrotransposon protein, putative, Ty1-copia subclass, expressed
	rs12_17375744	12	17375744	5.49674e-09	C	T	upstream_gene_variant	LOC_Os12g29310	retrotransposon protein, putative, Ty1-copia subclass, expressed
	rs12_17375762	12	17375762	3.40506e-09	T	C	upstream_gene_variant	LOC_Os12g29310	retrotransposon protein, putative, Ty1-copia subclass, expressed
	rs12_17375767	12	17375767	6.74416e-09	A	G	upstream_gene_variant	LOC_Os12g29310	retrotransposon protein, putative, Ty1-copia subclass, expressed
	rs12_17375785	12	17375785	3.88972e-11	C	T	upstream_gene_variant	LOC_Os12g29310	retrotransposon protein, putative, Ty1-copia subclass, expressed
	rs12_17375786	12	17375786	4.00649e-09	G	A	upstream_gene_variant	LOC_Os12g29310	retrotransposon protein, putative, Ty1-copia subclass, expressed
	rs12_17375817	12	17375817	3.9883e-09	T	C	upstream_gene_variant	LOC_Os12g29310	retrotransposon protein, putative, Ty1-copia subclass, expressed
	rs12_17375850	12	17375850	1.4016e-09	G	A	upstream_gene_variant	LOC_Os12g29310	retrotransposon protein, putative, Ty1-copia subclass, expressed
	rs12_17375871	12	17375871	3.86932e-10	G	A	upstream_gene_variant	LOC_Os12g29310	retrotransposon protein, putative, Ty1-copia subclass, expressed
	rs12_17375873	12	17375873	8.29691e-10	T	C	upstream_gene_variant	LOC_Os12g29310	retrotransposon protein, putative, Ty1-copia subclass, expressed
	rs12_17375874	12	17375874	3.86932e-10	G	A	upstream_gene_variant	LOC_Os12g29310	retrotransposon protein, putative, Ty1-copia subclass, expressed
	rs12_17375875	12	17375875	6.13081e-10	T	G	upstream_gene_variant	LOC_Os12g29310	retrotransposon protein, putative, Ty1-copia subclass, expressed
	rs12_17375948	12	17375948	6.37366e-09	C	T	upstream_gene_variant	LOC_Os12g29310	retrotransposon protein, putative, Ty1-copia subclass, expressed
	rs12_17375957	12	17375957	3.04265e-09	G	T	upstream_gene_variant	LOC_Os12g29310	retrotransposon protein, putative, Ty1-copia subclass, expressed
	rs12_17375967	12	17375967	3.12782e-09	T	C	upstream_gene_variant	LOC_Os12g29310	retrotransposon protein, putative, Ty1-copia subclass, expressed
	rs12_17375982	12	17375982	1.4163e-09	A	G	upstream_gene_variant	LOC_Os12g29310	retrotransposon protein, putative, Ty1-copia subclass, expressed
	rs12_17376003	12	17376003	3.17659e-10	T	C	upstream_gene_variant	LOC_Os12g29310	retrotransposon protein, putative, Ty1-copia subclass, expressed
	rs12_17376014	12	17376014	2.21453e-10	G	A	upstream_gene_variant	LOC_Os12g29310	retrotransposon protein, putative, Ty1-copia subclass, expressed
	rs12_17376018	12	17376018	4.17602e-10	A	C	upstream_gene_variant	LOC_Os12g29310	retrotransposon protein, putative, Ty1-copia subclass, expressed
	rs12_17376988	12	17376988	5.61742e-09	A	G	upstream_gene_variant	LOC_Os12g29310	retrotransposon protein, putative, Ty1-copia subclass, expressed
	rs12_17376995	12	17376995	8.78617e-09	A	T	upstream_gene_variant	LOC_Os12g29310	retrotransposon protein, putative, Ty1-copia subclass, expressed
	rs12_17377022	12	17377022	3.60668e-09	T	C	upstream_gene_variant	LOC_Os12g29310	retrotransposon protein, putative, Ty1-copia subclass, expressed
	rs12_17377050	12	17377050	5.84677e-10	C	T	upstream_gene_variant	LOC_Os12g29310	retrotransposon protein, putative, Ty1-copia subclass, expressed
	rs12_17377083	12	17377083	8.38252e-10	A	G	upstream_gene_variant	LOC_Os12g29310	retrotransposon protein, putative, Ty1-copia subclass, expressed
	rs12_17377234	12	17377234	3.78569e-09	C	T	upstream_gene_variant	LOC_Os12g29310	retrotransposon protein, putative, Ty1-copia subclass, expressed
	rs12_17377252	12	17377252	3.61231e-09	A	C	upstream_gene_variant	LOC_Os12g29310	retrotransposon protein, putative, Ty1-copia subclass, expressed
	rs12_17377260	12	17377260	3.49743e-09	C	T	upstream_gene_variant	LOC_Os12g29310	retrotransposon protein, putative, Ty1-copia subclass, expressed
	rs12_17377283	12	17377283	8.89375e-09	T	C	upstream_gene_variant	LOC_Os12g29310	retrotransposon protein, putative, Ty1-copia subclass, expressed
	rs12_17377384	12	17377384	4.36099e-12	T	A	upstream_gene_variant	LOC_Os12g29310	retrotransposon protein, putative, Ty1-copia subclass, expressed
	rs12_17377433	12	17377433	6.71844e-09	A	G	upstream_gene_variant	LOC_Os12g29310	retrotransposon protein, putative, Ty1-copia subclass, expressed
	rs12_17377445	12	17377445	4.32905e-09	A	T	upstream_gene_variant	LOC_Os12g29310	retrotransposon protein, putative, Ty1-copia subclass, expressed
	rs12_17377476	12	17377476	3.94967e-09	T	G	upstream_gene_variant	LOC_Os12g29310	retrotransposon protein, putative, Ty1-copia subclass, expressed
	rs12_17377491	12	17377491	3.02436e-09	T	A	upstream_gene_variant	LOC_Os12g29310	retrotransposon protein, putative, Ty1-copia subclass, expressed
	rs12_17377531	12	17377531	7.07014e-09	A	T	upstream_gene_variant	LOC_Os12g29310	retrotransposon protein, putative, Ty1-copia subclass, expressed
	rs12_17377621	12	17377621	2.71491e-09	C	A	upstream_gene_variant	LOC_Os12g29310	retrotransposon protein, putative, Ty1-copia subclass, expressed
	rs12_17377639	12	17377639	2.90777e-09	A	T	upstream_gene_variant	LOC_Os12g29310	retrotransposon protein, putative, Ty1-copia subclass, expressed
	rs12_17377733	12	17377733	4.80991e-10	G	A	upstream_gene_variant	LOC_Os12g29310	retrotransposon protein, putative, Ty1-copia subclass, expressed
	rs12_17377789	12	17377789	2.34333e-09	G	A	upstream_gene_variant	LOC_Os12g29310	retrotransposon protein, putative, Ty1-copia subclass, expressed
	rs12_17377807	12	17377807	1.4843e-09	T	C	upstream_gene_variant	LOC_Os12g29310	retrotransposon protein, putative, Ty1-copia subclass, expressed
	rs12_17377828	12	17377828	7.56747e-09	G	A	upstream_gene_variant	LOC_Os12g29310	retrotransposon protein, putative, Ty1-copia subclass, expressed
	rs12_17377836	12	17377836	8.42101e-09	C	T	upstream_gene_variant	LOC_Os12g29310	retrotransposon protein, putative, Ty1-copia subclass, expressed
	rs12_17377837	12	17377837	7.09644e-09	A	G	upstream_gene_variant	LOC_Os12g29310	retrotransposon protein, putative, Ty1-copia subclass, expressed
	rs12_17377867	12	17377867	4.29431e-09	C	T	upstream_gene_variant	LOC_Os12g29310	retrotransposon protein, putative, Ty1-copia subclass, expressed
	rs12_17377920	12	17377920	5.50741e-09	A	G	upstream_gene_variant	LOC_Os12g29310	retrotransposon protein, putative, Ty1-copia subclass, expressed
	rs12_17377949	12	17377949	2.10899e-09	G	A	upstream_gene_variant	LOC_Os12g29310	retrotransposon protein, putative, Ty1-copia subclass, expressed
	rs12_17377955	12	17377955	2.15844e-10	T	C	upstream_gene_variant	LOC_Os12g29310	retrotransposon protein, putative, Ty1-copia subclass, expressed
	rs12_17378040	12	17378040	2.22388e-10	A	G	upstream_gene_variant	LOC_Os12g29310	retrotransposon protein, putative, Ty1-copia subclass, expressed
	rs12_17378061	12	17378061	1.74902e-09	C	T	upstream_gene_variant	LOC_Os12g29310	retrotransposon protein, putative, Ty1-copia subclass, expressed
	rs12_17378070	12	17378070	6.30999e-10	C	T	upstream_gene_variant	LOC_Os12g29310	retrotransposon protein, putative, Ty1-copia subclass, expressed
	rs12_17378073	12	17378073	3.45548e-09	G	A	upstream_gene_variant	LOC_Os12g29310	retrotransposon protein, putative, Ty1-copia subclass, expressed
	rs12_17378112	12	17378112	9.9489e-12	T	A	upstream_gene_variant	LOC_Os12g29310	retrotransposon protein, putative, Ty1-copia subclass, expressed
	rs12_17378129	12	17378129	5.21743e-09	T	G	upstream_gene_variant	LOC_Os12g29310	retrotransposon protein, putative, Ty1-copia subclass, expressed
	rs12_17378142	12	17378142	1.22209e-08	G	A	upstream_gene_variant	LOC_Os12g29310	retrotransposon protein, putative, Ty1-copia subclass, expressed
	rs12_17378143	12	17378143	1.0722e-08	A	T	upstream_gene_variant	LOC_Os12g29310	retrotransposon protein, putative, Ty1-copia subclass, expressed
	rs12_17378181	12	17378181	2.16009e-09	C	G	upstream_gene_variant	LOC_Os12g29310	retrotransposon protein, putative, Ty1-copia subclass, expressed
	rs12_17378188	12	17378188	1.20581e-11	G	A	upstream_gene_variant	LOC_Os12g29310	retrotransposon protein, putative, Ty1-copia subclass, expressed
	rs12_17378200	12	17378200	2.67112e-09	A	G	upstream_gene_variant	LOC_Os12g29310	retrotransposon protein, putative, Ty1-copia subclass, expressed
	rs12_17378205	12	17378205	2.67112e-09	T	C	upstream_gene_variant	LOC_Os12g29310	retrotransposon protein, putative, Ty1-copia subclass, expressed
	rs12_17378221	12	17378221	5.53455e-09	T	C	upstream_gene_variant	LOC_Os12g29310	retrotransposon protein, putative, Ty1-copia subclass, expressed
	rs12_17378253	12	17378253	1.10692e-08	T	G	upstream_gene_variant	LOC_Os12g29310	retrotransposon protein, putative, Ty1-copia subclass, expressed
	rs12_17378261	12	17378261	1.61673e-08	C	T	upstream_gene_variant	LOC_Os12g29310	retrotransposon protein, putative, Ty1-copia subclass, expressed
	rs12_17378264	12	17378264	1.68469e-08	A	G	upstream_gene_variant	LOC_Os12g29310	retrotransposon protein, putative, Ty1-copia subclass, expressed
	rs12_17378289	12	17378289	1.95194e-08	T	C	upstream_gene_variant	LOC_Os12g29310	retrotransposon protein, putative, Ty1-copia subclass, expressed
	rs12_17378290	12	17378290	1.95194e-08	G	A	upstream_gene_variant	LOC_Os12g29310	retrotransposon protein, putative, Ty1-copia subclass, expressed
	rs12_17378360	12	17378360	2.65348e-08	T	C	upstream_gene_variant	LOC_Os12g29310	retrotransposon protein, putative, Ty1-copia subclass, expressed
	rs12_17378366	12	17378366	6.04886e-08	A	G	upstream_gene_variant	LOC_Os12g29310	retrotransposon protein, putative, Ty1-copia subclass, expressed
	rs12_17378375	12	17378375	1.90233e-09	G	A	upstream_gene_variant	LOC_Os12g29310	retrotransposon protein, putative, Ty1-copia subclass, expressed
	rs12_17378386	12	17378386	1.21721e-11	G	A	upstream_gene_variant	LOC_Os12g29310	retrotransposon protein, putative, Ty1-copia subclass, expressed
	rs12_17378388	12	17378388	2.15077e-09	T	C	upstream_gene_variant	LOC_Os12g29310	retrotransposon protein, putative, Ty1-copia subclass, expressed
	rs12_17378397	12	17378397	1.58022e-09	A	C	upstream_gene_variant	LOC_Os12g29310	retrotransposon protein, putative, Ty1-copia subclass, expressed
	rs12_17378413	12	17378413	2.30259e-09	T	C	upstream_gene_variant	LOC_Os12g29310	retrotransposon protein, putative, Ty1-copia subclass, expressed
	rs12_17378422	12	17378422	2.51115e-09	T	C	upstream_gene_variant	LOC_Os12g29310	retrotransposon protein, putative, Ty1-copia subclass, expressed
	rs12_17378451	12	17378451	2.9289e-09	C	T	upstream_gene_variant	LOC_Os12g29310	retrotransposon protein, putative, Ty1-copia subclass, expressed
	rs12_17378473	12	17378473	1.64669e-09	C	A	upstream_gene_variant	LOC_Os12g29310	retrotransposon protein, putative, Ty1-copia subclass, expressed
	rs12_17378478	12	17378478	4.42182e-09	G	A	upstream_gene_variant	LOC_Os12g29310	retrotransposon protein, putative, Ty1-copia subclass, expressed
	rs12_17378486	12	17378486	4.42182e-09	C	T	upstream_gene_variant	LOC_Os12g29310	retrotransposon protein, putative, Ty1-copia subclass, expressed
	rs12_17378516	12	17378516	1.8377e-09	C	A	upstream_gene_variant	LOC_Os12g29310	retrotransposon protein, putative, Ty1-copia subclass, expressed
	rs12_17378550	12	17378550	3.26408e-09	C	T	missense_variant	LOC_Os12g29320	expressed protein
	rs12_17378559	12	17378559	3.26408e-09	C	G	missense_variant	LOC_Os12g29320	expressed protein
	rs12_17378562	12	17378562	3.26408e-09	G	A	missense_variant	LOC_Os12g29320	expressed protein
	rs12_17378572	12	17378572	1.9979e-09	C	T	missense_variant	LOC_Os12g29320	expressed protein
	rs12_17378581	12	17378581	6.23625e-09	A	C	missense_variant	LOC_Os12g29320	expressed protein
	rs12_17378582	12	17378582	4.8216e-09	C	G	missense_variant	LOC_Os12g29320	expressed protein
	rs12_17378597	12	17378597	3.2902e-09	T	G	missense_variant	LOC_Os12g29320	expressed protein
	rs12_17378610	12	17378610	4.98614e-09	G	A	missense_variant	LOC_Os12g29320	expressed protein
	rs12_17378659	12	17378659	9.75549e-12	C	T	missense_variant	LOC_Os12g29320	expressed protein
	rs12_17378662	12	17378662	1.93584e-09	C	T	missense_variant	LOC_Os12g29320	expressed protein
	rs12_17378694	12	17378694	3.24522e-09	C	T	stop_gained	LOC_Os12g29320	expressed protein
	rs12_17378697	12	17378697	3.24522e-09	G	A	missense_variant	LOC_Os12g29320	expressed protein
	rs12_17378713	12	17378713	3.28696e-09	T	C	missense_variant	LOC_Os12g29320	expressed protein
	rs12_17378729	12	17378729	1.21683e-11	C	T	synonymous_variant	LOC_Os12g29320	expressed protein
	rs12_17378759	12	17378759	1.46978e-11	G	A	upstream_gene_variant	LOC_Os12g29310	retrotransposon protein, putative, Ty1-copia subclass, expressed
	rs12_17378762	12	17378762	1.95818e-09	C	T	upstream_gene_variant	LOC_Os12g29310	retrotransposon protein, putative, Ty1-copia subclass, expressed
	rs12_17378768	12	17378768	1.95818e-09	G	T	upstream_gene_variant	LOC_Os12g29310	retrotransposon protein, putative, Ty1-copia subclass, expressed
	rs12_17378770	12	17378770	1.95818e-09	T	G	upstream_gene_variant	LOC_Os12g29310	retrotransposon protein, putative, Ty1-copia subclass, expressed
	rs12_17378814	12	17378814	9.23075e-09	G	A	upstream_gene_variant	LOC_Os12g29310	retrotransposon protein, putative, Ty1-copia subclass, expressed
	rs12_17378816	12	17378816	5.05818e-09	A	G	upstream_gene_variant	LOC_Os12g29310	retrotransposon protein, putative, Ty1-copia subclass, expressed
	rs12_17378825	12	17378825	2.37452e-09	T	G	upstream_gene_variant	LOC_Os12g29310	retrotransposon protein, putative, Ty1-copia subclass, expressed
	rs12_17378828	12	17378828	1.80012e-09	G	A	upstream_gene_variant	LOC_Os12g29310	retrotransposon protein, putative, Ty1-copia subclass, expressed
	rs12_17378841	12	17378841	3.64437e-10	G	C	upstream_gene_variant	LOC_Os12g29310	retrotransposon protein, putative, Ty1-copia subclass, expressed
	rs12_17378843	12	17378843	9.85464e-09	A	G	upstream_gene_variant	LOC_Os12g29310	retrotransposon protein, putative, Ty1-copia subclass, expressed
	rs12_17378846	12	17378846	7.90027e-10	A	G	upstream_gene_variant	LOC_Os12g29310	retrotransposon protein, putative, Ty1-copia subclass, expressed
	rs12_17378862	12	17378862	4.17086e-10	C	G	upstream_gene_variant	LOC_Os12g29310	retrotransposon protein, putative, Ty1-copia subclass, expressed
	rs12_17378869	12	17378869	1.68562e-09	T	C	upstream_gene_variant	LOC_Os12g29310	retrotransposon protein, putative, Ty1-copia subclass, expressed
	rs12_17378874	12	17378874	2.36399e-09	C	G	upstream_gene_variant	LOC_Os12g29310	retrotransposon protein, putative, Ty1-copia subclass, expressed
	rs12_17378880	12	17378880	5.46704e-09	C	T	upstream_gene_variant	LOC_Os12g29310	retrotransposon protein, putative, Ty1-copia subclass, expressed
	rs12_17378881	12	17378881	5.46704e-09	A	G	upstream_gene_variant	LOC_Os12g29310	retrotransposon protein, putative, Ty1-copia subclass, expressed
	rs12_17378882	12	17378882	4.39221e-09	T	C	upstream_gene_variant	LOC_Os12g29310	retrotransposon protein, putative, Ty1-copia subclass, expressed
	rs12_17378894	12	17378894	8.32578e-09	T	C	upstream_gene_variant	LOC_Os12g29310	retrotransposon protein, putative, Ty1-copia subclass, expressed
	rs12_17378909	12	17378909	7.50558e-09	A	G	upstream_gene_variant	LOC_Os12g29310	retrotransposon protein, putative, Ty1-copia subclass, expressed
	rs12_17378970	12	17378970	5.71833e-09	G	A	upstream_gene_variant	LOC_Os12g29310	retrotransposon protein, putative, Ty1-copia subclass, expressed
	rs12_17378989	12	17378989	2.9229e-11	C	T	upstream_gene_variant	LOC_Os12g29310	retrotransposon protein, putative, Ty1-copia subclass, expressed
	rs12_17378991	12	17378991	6.23777e-09	G	A	upstream_gene_variant	LOC_Os12g29310	retrotransposon protein, putative, Ty1-copia subclass, expressed
	rs12_17379006	12	17379006	3.02976e-09	A	G	upstream_gene_variant	LOC_Os12g29310	retrotransposon protein, putative, Ty1-copia subclass, expressed
	rs12_17379009	12	17379009	3.02976e-09	C	T	upstream_gene_variant	LOC_Os12g29310	retrotransposon protein, putative, Ty1-copia subclass, expressed
	rs12_17379042	12	17379042	2.69264e-09	C	G	upstream_gene_variant	LOC_Os12g29310	retrotransposon protein, putative, Ty1-copia subclass, expressed
	rs12_17379054	12	17379054	2.52638e-09	A	G	upstream_gene_variant	LOC_Os12g29310	retrotransposon protein, putative, Ty1-copia subclass, expressed
	rs12_17379063	12	17379063	1.56834e-09	A	G	upstream_gene_variant	LOC_Os12g29310	retrotransposon protein, putative, Ty1-copia subclass, expressed
	rs12_17379068	12	17379068	4.80455e-09	A	G	upstream_gene_variant	LOC_Os12g29310	retrotransposon protein, putative, Ty1-copia subclass, expressed
	rs12_17379078	12	17379078	4.74759e-09	C	T	upstream_gene_variant	LOC_Os12g29310	retrotransposon protein, putative, Ty1-copia subclass, expressed
	rs12_17379085	12	17379085	6.13455e-09	T	G	upstream_gene_variant	LOC_Os12g29310	retrotransposon protein, putative, Ty1-copia subclass, expressed
	rs12_17379105	12	17379105	1.1083e-08	C	A	upstream_gene_variant	LOC_Os12g29310	retrotransposon protein, putative, Ty1-copia subclass, expressed
	rs12_17379108	12	17379108	4.58375e-09	G	T	upstream_gene_variant	LOC_Os12g29310	retrotransposon protein, putative, Ty1-copia subclass, expressed
	rs12_17379126	12	17379126	9.72597e-10	A	C	upstream_gene_variant	LOC_Os12g29310	retrotransposon protein, putative, Ty1-copia subclass, expressed
	rs12_17379170	12	17379170	3.2902e-09	T	A	upstream_gene_variant	LOC_Os12g29310	retrotransposon protein, putative, Ty1-copia subclass, expressed
	rs12_17379193	12	17379193	2.69264e-09	T	C	upstream_gene_variant	LOC_Os12g29310	retrotransposon protein, putative, Ty1-copia subclass, expressed
	rs12_17379206	12	17379206	2.90766e-09	G	A	upstream_gene_variant	LOC_Os12g29310	retrotransposon protein, putative, Ty1-copia subclass, expressed
	rs12_17379210	12	17379210	2.73149e-09	C	T	upstream_gene_variant	LOC_Os12g29310	retrotransposon protein, putative, Ty1-copia subclass, expressed
	rs12_17379235	12	17379235	2.03519e-08	A	G	upstream_gene_variant	LOC_Os12g29310	retrotransposon protein, putative, Ty1-copia subclass, expressed
	rs12_17382651	12	17382651	1.39003e-08	G	A	upstream_gene_variant	LOC_Os12g29320	expressed protein
	rs12_17383901	12	17383901	6.54471e-10	G	T	intergenic_region	LOC_Os12g29320-LOC_Os12g29330
	rs12_17384039	12	17384039	1.90733e-08	A	G	intergenic_region	LOC_Os12g29320-LOC_Os12g29330
	rs12_17384123	12	17384123	5.18106e-10	T	A	intergenic_region	LOC_Os12g29320-LOC_Os12g29330
	rs12_17384134	12	17384134	2.41397e-10	G	A	intergenic_region	LOC_Os12g29320-LOC_Os12g29330
	rs12_17384142	12	17384142	3.08306e-10	C	T	intergenic_region	LOC_Os12g29320-LOC_Os12g29330
	rs12_17384148	12	17384148	2.36525e-10	A	G	intergenic_region	LOC_Os12g29320-LOC_Os12g29330
	rs12_17384153	12	17384153	1.45635e-10	C	T	intergenic_region	LOC_Os12g29320-LOC_Os12g29330
	rs12_17384171	12	17384171	9.70058e-11	G	T	intergenic_region	LOC_Os12g29320-LOC_Os12g29330
	rs12_17384172	12	17384172	7.35824e-11	T	A	intergenic_region	LOC_Os12g29320-LOC_Os12g29330
	rs12_17384184	12	17384184	1.69416e-10	C	T	intergenic_region	LOC_Os12g29320-LOC_Os12g29330
	rs12_17384198	12	17384198	8.35777e-10	C	T	intergenic_region	LOC_Os12g29320-LOC_Os12g29330
	rs12_17384202	12	17384202	1.29574e-09	T	G	intergenic_region	LOC_Os12g29320-LOC_Os12g29330
	rs12_17384326	12	17384326	1.54019e-10	G	T	intergenic_region	LOC_Os12g29320-LOC_Os12g29330
	rs12_17384471	12	17384471	5.26218e-08	A	T	intergenic_region	LOC_Os12g29320-LOC_Os12g29330
	rs12_17384472	12	17384472	4.08667e-09	A	T	intergenic_region	LOC_Os12g29320-LOC_Os12g29330
	rs12_17384488	12	17384488	5.28875e-09	C	T	intergenic_region	LOC_Os12g29320-LOC_Os12g29330
	rs12_17384513	12	17384513	4.09691e-10	T	C	intergenic_region	LOC_Os12g29320-LOC_Os12g29330
	rs12_17384572	12	17384572	1.32728e-11	A	G	intergenic_region	LOC_Os12g29320-LOC_Os12g29330
	rs12_17384577	12	17384577	1.48669e-09	A	G	intergenic_region	LOC_Os12g29320-LOC_Os12g29330
	rs12_17384607	12	17384607	9.41797e-10	A	C	intergenic_region	LOC_Os12g29320-LOC_Os12g29330
	rs12_17384700	12	17384700	3.9588e-09	G	A	intergenic_region	LOC_Os12g29320-LOC_Os12g29330
	rs12_17384703	12	17384703	3.9588e-09	C	G	intergenic_region	LOC_Os12g29320-LOC_Os12g29330
	rs12_17384729	12	17384729	6.30649e-09	T	C	intergenic_region	LOC_Os12g29320-LOC_Os12g29330
	rs12_17384738	12	17384738	3.12142e-09	T	C	intergenic_region	LOC_Os12g29320-LOC_Os12g29330
	rs12_17384742	12	17384742	1.86868e-09	T	C	intergenic_region	LOC_Os12g29320-LOC_Os12g29330
	rs12_17384747	12	17384747	3.7611e-09	C	T	intergenic_region	LOC_Os12g29320-LOC_Os12g29330
	rs12_17384770	12	17384770	1.37787e-08	A	G	intergenic_region	LOC_Os12g29320-LOC_Os12g29330
	rs12_17384773	12	17384773	7.06045e-11	G	A	intergenic_region	LOC_Os12g29320-LOC_Os12g29330
	rs12_17384788	12	17384788	1.45086e-08	C	G	intergenic_region	LOC_Os12g29320-LOC_Os12g29330
	rs12_17384813	12	17384813	9.46838e-09	G	A	intergenic_region	LOC_Os12g29320-LOC_Os12g29330
	rs12_17384834	12	17384834	1.19745e-08	G	A	intergenic_region	LOC_Os12g29320-LOC_Os12g29330
	rs12_17384847	12	17384847	1.64045e-08	G	A	intergenic_region	LOC_Os12g29320-LOC_Os12g29330
	rs12_17384848	12	17384848	9.59495e-09	T	A	intergenic_region	LOC_Os12g29320-LOC_Os12g29330
	rs12_17384849	12	17384849	9.59495e-09	C	T	intergenic_region	LOC_Os12g29320-LOC_Os12g29330
	rs12_17384865	12	17384865	2.00772e-11	C	A	intergenic_region	LOC_Os12g29320-LOC_Os12g29330
	rs12_17384882	12	17384882	1.09988e-11	G	C	intergenic_region	LOC_Os12g29320-LOC_Os12g29330
	rs12_17384998	12	17384998	1.92344e-09	G	A	intergenic_region	LOC_Os12g29320-LOC_Os12g29330
	rs12_17385042	12	17385042	2.1615e-09	C	A	intergenic_region	LOC_Os12g29320-LOC_Os12g29330
	rs12_17385101	12	17385101	1.88532e-09	G	C	intergenic_region	LOC_Os12g29320-LOC_Os12g29330
	rs12_17385123	12	17385123	2.43366e-09	A	C	intergenic_region	LOC_Os12g29320-LOC_Os12g29330
	rs12_17385213	12	17385213	1.24601e-08	A	G	intergenic_region	LOC_Os12g29320-LOC_Os12g29330
	rs12_17385234	12	17385234	5.7423e-09	T	G	intergenic_region	LOC_Os12g29320-LOC_Os12g29330
	rs12_17385240	12	17385240	5.45134e-09	T	C	intergenic_region	LOC_Os12g29320-LOC_Os12g29330
	rs12_17385256	12	17385256	3.09768e-09	A	G	intergenic_region	LOC_Os12g29320-LOC_Os12g29330
	rs12_17385263	12	17385263	1.01235e-08	C	T	intergenic_region	LOC_Os12g29320-LOC_Os12g29330
	rs12_17385270	12	17385270	1.01113e-08	G	T	intergenic_region	LOC_Os12g29320-LOC_Os12g29330
	rs12_17385278	12	17385278	5.0672e-09	G	C	intergenic_region	LOC_Os12g29320-LOC_Os12g29330
	rs12_17385281	12	17385281	5.0672e-09	G	A	intergenic_region	LOC_Os12g29320-LOC_Os12g29330
	rs12_17385284	12	17385284	5.0672e-09	C	A	intergenic_region	LOC_Os12g29320-LOC_Os12g29330
	rs12_17385300	12	17385300	6.52112e-09	T	C	intergenic_region	LOC_Os12g29320-LOC_Os12g29330
	rs12_17385332	12	17385332	3.21621e-13	T	C	intergenic_region	LOC_Os12g29320-LOC_Os12g29330
	rs12_17385334	12	17385334	4.77566e-09	G	A	intergenic_region	LOC_Os12g29320-LOC_Os12g29330
	rs12_17389352	12	17389352	4.33793e-09	C	T	upstream_gene_variant	LOC_Os12g29330	no apical meristem protein, putative, expressed
	rs12_17389353	12	17389353	4.33793e-09	C	G	upstream_gene_variant	LOC_Os12g29330	no apical meristem protein, putative, expressed
	rs12_17389368	12	17389368	4.64453e-09	A	G	upstream_gene_variant	LOC_Os12g29330	no apical meristem protein, putative, expressed
	rs12_17389408	12	17389408	4.8632e-09	A	T	upstream_gene_variant	LOC_Os12g29330	no apical meristem protein, putative, expressed
	rs12_17389413	12	17389413	5.0817e-09	C	T	upstream_gene_variant	LOC_Os12g29330	no apical meristem protein, putative, expressed
	rs12_17389422	12	17389422	2.43983e-09	T	C	upstream_gene_variant	LOC_Os12g29330	no apical meristem protein, putative, expressed
	rs12_17389428	12	17389428	3.2889e-09	G	A	upstream_gene_variant	LOC_Os12g29330	no apical meristem protein, putative, expressed
	rs12_17389476	12	17389476	1.37203e-09	C	A	upstream_gene_variant	LOC_Os12g29330	no apical meristem protein, putative, expressed
	rs12_17389487	12	17389487	1.31421e-09	C	A	upstream_gene_variant	LOC_Os12g29330	no apical meristem protein, putative, expressed
	rs12_17389490	12	17389490	2.69757e-09	C	T	upstream_gene_variant	LOC_Os12g29330	no apical meristem protein, putative, expressed
	rs12_17389520	12	17389520	2.46983e-09	T	A	upstream_gene_variant	LOC_Os12g29330	no apical meristem protein, putative, expressed
	rs12_17389533	12	17389533	2.22161e-09	C	T	upstream_gene_variant	LOC_Os12g29330	no apical meristem protein, putative, expressed
	rs12_17389544	12	17389544	3.66481e-09	C	T	upstream_gene_variant	LOC_Os12g29330	no apical meristem protein, putative, expressed
	rs12_17389566	12	17389566	6.2496e-09	C	T	upstream_gene_variant	LOC_Os12g29330	no apical meristem protein, putative, expressed
	rs12_17389599	12	17389599	2.24257e-09	C	T	upstream_gene_variant	LOC_Os12g29330	no apical meristem protein, putative, expressed
	rs12_17389619	12	17389619	3.39753e-09	T	C	upstream_gene_variant	LOC_Os12g29330	no apical meristem protein, putative, expressed
	rs12_17389640	12	17389640	3.5601e-09	A	G	upstream_gene_variant	LOC_Os12g29330	no apical meristem protein, putative, expressed
	rs12_17389706	12	17389706	1.22343e-09	A	G	upstream_gene_variant	LOC_Os12g29330	no apical meristem protein, putative, expressed
	rs12_17389730	12	17389730	1.58019e-09	A	G	upstream_gene_variant	LOC_Os12g29330	no apical meristem protein, putative, expressed
	rs12_17389732	12	17389732	1.58019e-09	C	A	upstream_gene_variant	LOC_Os12g29330	no apical meristem protein, putative, expressed
	rs12_17389802	12	17389802	2.35736e-09	T	C	upstream_gene_variant	LOC_Os12g29330	no apical meristem protein, putative, expressed
	rs12_17389819	12	17389819	1.26976e-08	T	G	upstream_gene_variant	LOC_Os12g29330	no apical meristem protein, putative, expressed
	rs12_17389820	12	17389820	8.42048e-09	T	C	upstream_gene_variant	LOC_Os12g29330	no apical meristem protein, putative, expressed
	rs12_17389824	12	17389824	8.42048e-09	T	A	upstream_gene_variant	LOC_Os12g29330	no apical meristem protein, putative, expressed
	rs12_17389832	12	17389832	2.15262e-09	T	C	upstream_gene_variant	LOC_Os12g29330	no apical meristem protein, putative, expressed
	rs12_17389853	12	17389853	1.53357e-09	G	T	upstream_gene_variant	LOC_Os12g29330	no apical meristem protein, putative, expressed
	rs12_17389883	12	17389883	1.98566e-12	T	C	upstream_gene_variant	LOC_Os12g29330	no apical meristem protein, putative, expressed
	rs12_17389886	12	17389886	2.17895e-09	T	C	upstream_gene_variant	LOC_Os12g29330	no apical meristem protein, putative, expressed
	rs12_17389910	12	17389910	4.43934e-09	T	A	upstream_gene_variant	LOC_Os12g29330	no apical meristem protein, putative, expressed
	rs12_17389914	12	17389914	4.06456e-09	T	C	upstream_gene_variant	LOC_Os12g29330	no apical meristem protein, putative, expressed
	rs12_17389916	12	17389916	5.41779e-09	G	A	upstream_gene_variant	LOC_Os12g29330	no apical meristem protein, putative, expressed
	rs12_17389964	12	17389964	9.84206e-09	C	G	upstream_gene_variant	LOC_Os12g29330	no apical meristem protein, putative, expressed
	rs12_17390001	12	17390001	1.88012e-11	G	C	upstream_gene_variant	LOC_Os12g29330	no apical meristem protein, putative, expressed
	rs12_17390012	12	17390012	1.84484e-09	A	G	upstream_gene_variant	LOC_Os12g29330	no apical meristem protein, putative, expressed
	rs12_17390089	12	17390089	1.25277e-09	A	G	upstream_gene_variant	LOC_Os12g29330	no apical meristem protein, putative, expressed
	rs12_17390097	12	17390097	2.06032e-09	A	T	upstream_gene_variant	LOC_Os12g29330	no apical meristem protein, putative, expressed
	rs12_17390100	12	17390100	2.4278e-09	C	A	upstream_gene_variant	LOC_Os12g29330	no apical meristem protein, putative, expressed
	rs12_17390103	12	17390103	1.52036e-09	T	A	upstream_gene_variant	LOC_Os12g29330	no apical meristem protein, putative, expressed
	rs12_17390107	12	17390107	1.52036e-09	A	G	upstream_gene_variant	LOC_Os12g29330	no apical meristem protein, putative, expressed
	rs12_17390113	12	17390113	2.47965e-09	T	C	upstream_gene_variant	LOC_Os12g29330	no apical meristem protein, putative, expressed
	rs12_17390138	12	17390138	5.4333e-09	C	T	upstream_gene_variant	LOC_Os12g29330	no apical meristem protein, putative, expressed
	rs12_17390163	12	17390163	3.80728e-09	T	C	upstream_gene_variant	LOC_Os12g29330	no apical meristem protein, putative, expressed
	rs12_17390166	12	17390166	3.98536e-09	T	C	upstream_gene_variant	LOC_Os12g29330	no apical meristem protein, putative, expressed
	rs12_17390184	12	17390184	4.52893e-08	A	G	upstream_gene_variant	LOC_Os12g29330	no apical meristem protein, putative, expressed
	rs12_17390186	12	17390186	1.25644e-12	A	C	upstream_gene_variant	LOC_Os12g29330	no apical meristem protein, putative, expressed
	rs12_17390190	12	17390190	2.04598e-08	C	T	upstream_gene_variant	LOC_Os12g29330	no apical meristem protein, putative, expressed
	rs12_17390245	12	17390245	5.24053e-09	C	T	upstream_gene_variant	LOC_Os12g29330	no apical meristem protein, putative, expressed
	rs12_17390255	12	17390255	3.47547e-09	T	C	upstream_gene_variant	LOC_Os12g29330	no apical meristem protein, putative, expressed
	rs12_17390267	12	17390267	3.14076e-09	C	T	upstream_gene_variant	LOC_Os12g29330	no apical meristem protein, putative, expressed
	rs12_17390269	12	17390269	4.71714e-09	C	T	upstream_gene_variant	LOC_Os12g29330	no apical meristem protein, putative, expressed
	rs12_17391069	12	17391069	2.70682e-09	C	T	upstream_gene_variant	LOC_Os12g29330	no apical meristem protein, putative, expressed
	rs12_17391323	12	17391323	2.2137e-09	T	C	upstream_gene_variant	LOC_Os12g29330	no apical meristem protein, putative, expressed
	rs12_17391416	12	17391416	1.9428e-09	T	C	5_prime_UTR_variant	LOC_Os12g29330	no apical meristem protein, putative, expressed
	rs12_17391417	12	17391417	4.12842e-09	C	G	5_prime_UTR_premature_start_codon_gain_variant	LOC_Os12g29330	no apical meristem protein, putative, expressed
	rs12_17391453	12	17391453	3.38451e-09	G	A	5_prime_UTR_variant	LOC_Os12g29330	no apical meristem protein, putative, expressed
	rs12_17391458	12	17391458	7.28326e-09	G	A	5_prime_UTR_variant	LOC_Os12g29330	no apical meristem protein, putative, expressed
	rs12_17391484	12	17391484	4.32257e-12	G	T	missense_variant	LOC_Os12g29330	no apical meristem protein, putative, expressed
	rs12_17391514	12	17391514	2.20741e-09	C	G	synonymous_variant	LOC_Os12g29330	no apical meristem protein, putative, expressed
	rs12_17391568	12	17391568	1.18475e-08	T	G	synonymous_variant	LOC_Os12g29330	no apical meristem protein, putative, expressed
	rs12_17391574	12	17391574	1.68404e-11	G	A	synonymous_variant	LOC_Os12g29330	no apical meristem protein, putative, expressed
	rs12_17391774	12	17391774	5.96876e-09	C	G	synonymous_variant	LOC_Os12g29330	no apical meristem protein, putative, expressed
	rs12_17391872	12	17391872	2.41189e-11	G	A	missense_variant	LOC_Os12g29330	no apical meristem protein, putative, expressed
	rs12_17392720	12	17392720	2.26736e-08	T	C	3_prime_UTR_variant	LOC_Os12g29330	no apical meristem protein, putative, expressed
	rs12_17392802	12	17392802	1.71862e-08	C	A	downstream_gene_variant	LOC_Os12g29330	no apical meristem protein, putative, expressed
	rs12_17392808	12	17392808	1.64852e-08	T	C	downstream_gene_variant	LOC_Os12g29330	no apical meristem protein, putative, expressed
	rs12_17392824	12	17392824	1.21421e-08	A	G	downstream_gene_variant	LOC_Os12g29330	no apical meristem protein, putative, expressed
	rs12_17392834	12	17392834	2.18502e-08	T	C	downstream_gene_variant	LOC_Os12g29330	no apical meristem protein, putative, expressed
	rs12_17394221	12	17394221	2.59357e-08	C	G	downstream_gene_variant	LOC_Os12g29330	no apical meristem protein, putative, expressed
	rs12_17394234	12	17394234	1.71951e-08	T	C	downstream_gene_variant	LOC_Os12g29330	no apical meristem protein, putative, expressed
	rs12_17401929	12	17401929	3.35345e-09	G	A	downstream_gene_variant	LOC_Os12g29340	expressed protein
	rs12_17401964	12	17401964	3.83328e-09	A	G	downstream_gene_variant	LOC_Os12g29340	expressed protein
	rs12_17402057	12	17402057	1.25699e-08	T	A	downstream_gene_variant	LOC_Os12g29340	expressed protein
	rs12_17402062	12	17402062	1.62562e-08	T	C	downstream_gene_variant	LOC_Os12g29340	expressed protein
	rs12_17402086	12	17402086	3.04391e-08	C	T	downstream_gene_variant	LOC_Os12g29340	expressed protein
	rs12_17402090	12	17402090	3.78019e-08	G	A	downstream_gene_variant	LOC_Os12g29340	expressed protein
	rs12_17402110	12	17402110	1.23603e-08	A	G	downstream_gene_variant	LOC_Os12g29340	expressed protein
	rs12_17402118	12	17402118	3.25819e-09	T	C	downstream_gene_variant	LOC_Os12g29340	expressed protein
	rs12_17402120	12	17402120	2.69515e-09	C	T	downstream_gene_variant	LOC_Os12g29340	expressed protein
	rs12_17402163	12	17402163	2.1848e-09	A	T	downstream_gene_variant	LOC_Os12g29340	expressed protein
	rs12_17402190	12	17402190	2.62345e-09	G	A	downstream_gene_variant	LOC_Os12g29340	expressed protein
	rs12_17402202	12	17402202	2.62345e-09	A	G	downstream_gene_variant	LOC_Os12g29340	expressed protein
	rs12_17402252	12	17402252	1.02714e-14	G	A	downstream_gene_variant	LOC_Os12g29340	expressed protein
	rs12_17402283	12	17402283	1.59807e-09	C	T	downstream_gene_variant	LOC_Os12g29340	expressed protein
	rs12_17402288	12	17402288	1.77652e-09	T	C	downstream_gene_variant	LOC_Os12g29340	expressed protein
	rs12_17402289	12	17402289	2.1789e-09	A	G	downstream_gene_variant	LOC_Os12g29340	expressed protein
	rs12_17402293	12	17402293	1.30078e-09	A	G	downstream_gene_variant	LOC_Os12g29340	expressed protein
	rs12_17402365	12	17402365	1.81257e-10	G	A	downstream_gene_variant	LOC_Os12g29340	expressed protein
	rs12_17402368	12	17402368	1.50158e-10	A	G	downstream_gene_variant	LOC_Os12g29340	expressed protein
	rs12_17402396	12	17402396	1.21437e-09	G	C	downstream_gene_variant	LOC_Os12g29340	expressed protein
	rs12_17402411	12	17402411	5.51674e-09	A	G	downstream_gene_variant	LOC_Os12g29340	expressed protein
	rs12_17402467	12	17402467	5.85524e-10	G	A	downstream_gene_variant	LOC_Os12g29340	expressed protein
	rs12_17402470	12	17402470	1.6624e-09	G	T	downstream_gene_variant	LOC_Os12g29340	expressed protein
	rs12_17402471	12	17402471	1.19223e-14	C	T	downstream_gene_variant	LOC_Os12g29340	expressed protein
	rs12_17402480	12	17402480	7.49912e-11	A	G	downstream_gene_variant	LOC_Os12g29340	expressed protein
	rs12_17402491	12	17402491	2.16466e-09	G	A	downstream_gene_variant	LOC_Os12g29340	expressed protein
	rs12_17402528	12	17402528	6.80084e-10	A	C	downstream_gene_variant	LOC_Os12g29340	expressed protein
	rs12_17402536	12	17402536	1.62123e-09	T	C	downstream_gene_variant	LOC_Os12g29340	expressed protein
	rs12_17402616	12	17402616	3.86816e-09	T	C	downstream_gene_variant	LOC_Os12g29340	expressed protein
	rs12_17402625	12	17402625	2.46261e-09	C	T	downstream_gene_variant	LOC_Os12g29340	expressed protein
	rs12_17402627	12	17402627	1.01583e-09	C	G	downstream_gene_variant	LOC_Os12g29340	expressed protein
	rs12_17402633	12	17402633	1.64003e-09	A	T	downstream_gene_variant	LOC_Os12g29340	expressed protein
	rs12_17402634	12	17402634	3.83206e-13	C	A	downstream_gene_variant	LOC_Os12g29340	expressed protein
	rs12_17402640	12	17402640	5.63612e-10	G	A	downstream_gene_variant	LOC_Os12g29340	expressed protein
	rs12_17402654	12	17402654	8.09021e-10	A	G	downstream_gene_variant	LOC_Os12g29340	expressed protein
	rs12_17402702	12	17402702	1.39586e-09	T	A	downstream_gene_variant	LOC_Os12g29340	expressed protein
	rs12_17402706	12	17402706	1.04054e-09	G	A	downstream_gene_variant	LOC_Os12g29340	expressed protein
	rs12_17402708	12	17402708	4.74189e-09	G	A	downstream_gene_variant	LOC_Os12g29340	expressed protein
	rs12_17402725	12	17402725	1.54739e-09	A	G	downstream_gene_variant	LOC_Os12g29340	expressed protein
	rs12_17402745	12	17402745	1.4189e-09	G	A	downstream_gene_variant	LOC_Os12g29340	expressed protein
	rs12_17402752	12	17402752	1.31127e-09	G	A	downstream_gene_variant	LOC_Os12g29340	expressed protein
	rs12_17402844	12	17402844	2.97755e-11	C	T	downstream_gene_variant	LOC_Os12g29340	expressed protein
	rs12_17402850	12	17402850	3.51311e-09	G	C	downstream_gene_variant	LOC_Os12g29340	expressed protein
	rs12_17402851	12	17402851	5.32983e-09	A	G	downstream_gene_variant	LOC_Os12g29340	expressed protein
	rs12_17402894	12	17402894	2.2949e-09	T	G	downstream_gene_variant	LOC_Os12g29340	expressed protein
	rs12_17402898	12	17402898	1.8274e-09	A	G	downstream_gene_variant	LOC_Os12g29340	expressed protein
	rs12_17403048	12	17403048	1.90286e-10	A	T	downstream_gene_variant	LOC_Os12g29340	expressed protein
	rs12_17403050	12	17403050	1.90286e-10	C	T	downstream_gene_variant	LOC_Os12g29340	expressed protein
	rs12_17403062	12	17403062	3.1572e-10	C	T	downstream_gene_variant	LOC_Os12g29340	expressed protein
	rs12_17403064	12	17403064	4.41612e-10	G	A	downstream_gene_variant	LOC_Os12g29340	expressed protein
	rs12_17403065	12	17403065	4.41612e-10	A	G	downstream_gene_variant	LOC_Os12g29340	expressed protein
	rs12_17403084	12	17403084	9.19086e-10	G	A	downstream_gene_variant	LOC_Os12g29340	expressed protein
	rs12_17403086	12	17403086	8.52781e-10	G	T	downstream_gene_variant	LOC_Os12g29340	expressed protein
	rs12_17403703	12	17403703	1.78758e-08	G	C	downstream_gene_variant	LOC_Os12g29340	expressed protein
	rs12_17403723	12	17403723	3.68346e-08	A	C	downstream_gene_variant	LOC_Os12g29340	expressed protein
	rs12_17404136	12	17404136	5.8448e-08	G	A	downstream_gene_variant	LOC_Os12g29340	expressed protein
	rs12_17404139	12	17404139	3.29503e-08	A	G	downstream_gene_variant	LOC_Os12g29340	expressed protein
	rs12_17404150	12	17404150	2.1075e-08	T	C	downstream_gene_variant	LOC_Os12g29340	expressed protein
	rs12_17404165	12	17404165	4.40775e-09	T	A	downstream_gene_variant	LOC_Os12g29340	expressed protein
	rs12_17404184	12	17404184	7.4621e-09	C	T	downstream_gene_variant	LOC_Os12g29340	expressed protein
	rs12_17404188	12	17404188	2.84712e-08	A	G	downstream_gene_variant	LOC_Os12g29340	expressed protein
	rs12_17404805	12	17404805	3.12821e-09	T	C	downstream_gene_variant	LOC_Os12g29340	expressed protein
	rs12_17404857	12	17404857	2.87023e-08	G	C	downstream_gene_variant	LOC_Os12g29340	expressed protein
	rs12_17404932	12	17404932	2.98234e-08	T	C	downstream_gene_variant	LOC_Os12g29340	expressed protein
	rs12_17404962	12	17404962	2.34207e-08	G	C	downstream_gene_variant	LOC_Os12g29340	expressed protein
	rs12_17404971	12	17404971	1.58121e-08	A	C	downstream_gene_variant	LOC_Os12g29340	expressed protein
	rs12_17405012	12	17405012	3.29562e-08	C	A	downstream_gene_variant	LOC_Os12g29340	expressed protein
	rs12_17405182	12	17405182	5.08348e-08	A	T	downstream_gene_variant	LOC_Os12g29340	expressed protein
	rs12_17405497	12	17405497	5.68866e-08	T	C	downstream_gene_variant	LOC_Os12g29340	expressed protein
	rs12_17405503	12	17405503	2.28761e-08	C	T	downstream_gene_variant	LOC_Os12g29340	expressed protein
	rs12_17405618	12	17405618	4.08719e-08	A	T	downstream_gene_variant	LOC_Os12g29340	expressed protein
	rs12_17405622	12	17405622	3.44024e-08	T	C	downstream_gene_variant	LOC_Os12g29340	expressed protein
	rs12_17405844	12	17405844	6.06285e-08	C	T	downstream_gene_variant	LOC_Os12g29340	expressed protein
	rs12_17405925	12	17405925	3.55613e-09	A	G	downstream_gene_variant	LOC_Os12g29340	expressed protein
	rs12_17405937	12	17405937	5.15872e-08	A	G	downstream_gene_variant	LOC_Os12g29340	expressed protein
	rs12_17406190	12	17406190	2.43267e-08	A	C	splice_region_variant	LOC_Os12g29340	expressed protein
	rs12_17406204	12	17406204	5.19719e-08	G	T	3_prime_UTR_variant	LOC_Os12g29340	expressed protein
	rs12_17406961	12	17406961	1.77238e-08	G	A	5_prime_UTR_premature_start_codon_gain_variant	LOC_Os12g29340	expressed protein
	rs12_17422586	12	17422586	6.1139e-08	C	G	intron_variant	LOC_Os12g29350	ATP binding protein, putative, expressed
	rs12_17423045	12	17423045	3.76396e-10	A	G	upstream_gene_variant	LOC_Os12g29360	retrotransposon protein, putative, unclassified, expressed
	rs12_17423576	12	17423576	2.46046e-10	G	A	upstream_gene_variant	LOC_Os12g29360	retrotransposon protein, putative, unclassified, expressed
	rs12_17424064	12	17424064	5.67281e-12	C	T	upstream_gene_variant	LOC_Os12g29360	retrotransposon protein, putative, unclassified, expressed
	rs12_17424082	12	17424082	2.31e-11	C	T	upstream_gene_variant	LOC_Os12g29360	retrotransposon protein, putative, unclassified, expressed
	rs12_17424105	12	17424105	5.93265e-11	A	G	upstream_gene_variant	LOC_Os12g29360	retrotransposon protein, putative, unclassified, expressed
	rs12_17424189	12	17424189	2.01822e-10	T	A	upstream_gene_variant	LOC_Os12g29360	retrotransposon protein, putative, unclassified, expressed
a Significant SNPs associated with resistance to both C5 and V were highlighted in green.
