# Supplementary material for: Genome-Wide Association Study Dissects Resistance Loci against Bacterial Blight in a Diverse Rice Panel from the 3000 Rice Genomes Project
Source: Rice (N Y). 2021 Feb 27;14:22. doi: 10.1186/s12284-021-00462-3 (PMC7914325; doi:10.1186/s12284-021-00462-3)
Supplement: Supplementary file 4 — Additional file 4: Table S4. Haplotypes of one candidate gene of xa44(t), Os11g0690066 [file 12284_2021_462_MOESM4_ESM.xlsx]

## Sheet: Sheet1
Table S4 Haplotypes of one candidate gene of xa44(t), Os11g0690066
Haplotype	28058336|28058503|28058555|28058576|28058578|28058584|28058586|28058600|28058602|28058608|28058611|28058614|28058622|28058626|28058808|28058872|28058873|28058884|28058969|28061707|28061760|28061800|28061803|28061805|28062312|28062366|28062378|28062382|28062390|28062415|28062426|28062442|28062466|28062476|28062485|28062610|28062611|28062615|28062617|28062621|28062623|28062627|28062632|28062636|280…	Accession No.
Hap1	------------------------------------------------------------------------------------------------------------------------	208
Hap2	acagatgccgcaaagaaacatgcaacgcactcacccatgattggaacacggctacaccctatgctaactgggaaactgtaacaccgtccggatgagtcttccacatgctattcggcacat	30
Hap3	acGgatgccgcaaagaaacatgcaacgcactcTcccatgattggaacacggctacaccctatgctaactgggaaactgtaacaccgtctggatgagtcttccacatgctattcggcacat	18
